# Supplementary material for: Changes in circulating extracellular vesicle cargo are associated with cognitive decline after major surgery: an observational case–control study
Source: Br J Anaesth. 2024 Oct 18;134(6):1683–95. doi: 10.1016/j.bja.2024.07.040 (PMC12106869; doi:10.1016/j.bja.2024.07.040)
Supplement: Multimedia component 1 [file mmc1.zip]

Archive with 8 entries (8 files):
- Supplementary file B.xlsx
- Supplementary file C.xlsx
- Supplementary file D.xlsx
- Supplementary file E.xlsx
- Supplementary Methods_BJA-D-24-00112.docx
- Suppl-Table1.docx
- Supplementary figures.pdf
- Supplementary file A.xlsx
