# Supplementary material for: Changes in circulating extracellular vesicle cargo are associated with cognitive decline after major surgery: an observational case–control study
Source: Br J Anaesth. 2024 Oct 18;134(6):1683–95. doi: 10.1016/j.bja.2024.07.040 (PMC12106869; doi:10.1016/j.bja.2024.07.040)
Supplement: Multimedia component 1 [file mmc1.zip › Supplementary file B.xlsx]

## Sheet: mRNA targets (S4h)
	Up-regulated miRNAs					Down-regulated miRNAs
hsa-miR-193a-5p	hsa-miR-127-3p	hsa-miR-423-5p			hsa-miR-342-5p	hsa-miR-501-3p	hsa-miR-150-5p
Experimentally confirmed mRNA targets					Experimentally confirmed mRNA targets
ACAA2	BAG5	FAM3A			Akt1	no targets identified	STAT5B
ACVR1	BCL6	FOXP4			ANK3		SSSCA1
Bach2	CDH11	HNRNPUL1			Bcl2		CREB1
BTG1	CDKN3	KDM2A			CBX2		POLD3
CCND1	COA1	MALAT1			CCAR2		STAT1
CCNE1	ITGA6	MTSS1			ENG		SLC2A1
CDK14	JAK1	NDUFA13			ERB-B2		PRKCA
CXCR4	KMT5a	NLRX1			GPRC5A		ARRB2
DPEP1	MAPK4	Nox4			MSI1		ZNF350
ERBB2	MDM2	PLCB1			NAA10		NANOG
ETS1	MED28	SMAD2			PAX5		MMP14
FADS1	MGMT	SUFU			PCSK9		MYB
GSDMD	MMP13	TFF1			PIK3R1		VEGFA
HOXA7	PRDM1				TCF7		EGR2
IGF2BP1	Rab3D				TLR9		P2RX7
ING5	RGMA						MUC4
KMT2A	SEPTin7						NOTCH3
KMT2D	SERPINB9						CXCR4
MTOR	SFRP1						ZEB1
NLN	SKI						FLT3
PIK3R3	SKP2						EP300
PIN1	VAMP2						CISH
PROX1	XBP1						TP53
Rab10	XRCC3						BIRC5
RAB11A	ZWINT						SRCIN1
RPS2							CBL
SLC8A2							CCR6
SNHG16							COL4A4
SNHG17							SP1
SPOCK1							CBL
SRR							MYB
SRSF6							EGR2
TFAP2A							E2F1
TIMP2							HIPK1
TP73
TRAF3
UBE2V2
WT1
YY1
ZFP57
ZNF746

## Sheet: mRNA targets (S8h)
	Down-regulated miRNAs
hsa-miR-342-5p	hsa-miR-152-3p	hsa-miR-29c-3p
Experimentally confirmed mRNA targets
Akt1	ADAM17	ADAM12
ANK3	ALCAM	AKT2
Bcl2	ATG14	AKT3
CBX2	CCKBR	BACE1
CCAR2	CCND1	BCL2
ENG	CD151	CCND2
ERB-B2	CD274	CD274
GPRC5A	CSF1	CDC42
MSI1	DKK1	CDK6
NAA10	DNMT1	CNOT6
PAX5	FGF2	COL10A1
PCSK9	FGFR3	COL15A1
PIK3R1	HLA-G	COL1A1
TCF7	IGF1R	COL1A2
TLR9	IRS1	COL21A1
	ITGA5	COL3A1
	KLF4	COL4A1
	KRAS	COL4A2
	MAFB	COL5A2
	NRP1	COL7A1
	PIK3R3	CREB5
	PTEN	CTNND1
	TACC3	DNMT3A
	TGFA	DNMT3B
	WNT1	FBN1
	XIST	FGA
	Smad2	FGB
	ROBO1	FGG
		FRAT2
		FZD4
		FZD5
		HMGCR
		IGFBP1
		ITGA6
		ITGB1
		KLF4
		LAMC1
		LOX
		LRP6
		MCL1
		MMP15
		MMP2
		MMP24
		MYCN
		NASP
		PDGFRB
		PER1
		PHLDB2
		PPP1R13B
		PTEN
		RCC2
		RFX7
		SERPINH1
		SIRT1
		SP1
		SPARC
		SRSF10
		TARBP1
		TDG
		TET1
		TET2
		TFAP2C
		TGIF2
		TIAM1
		VEGFA
		WNT4

## Sheet: mRNA targets (S24h)
	Down-regulated miRNAs
hsa-miR-342-5p	hsa-miR-150-5p	hsa-miR-29c-3p
Experimentally confirmed mRNA targets
Akt1	STAT5B	ADAM12
ANK3	SSSCA1	AKT2
Bcl2	CREB1	AKT3
CBX2	POLD3	BACE1
CCAR2	STAT1	BCL2
ENG	SLC2A1	CCND2
ERB-B2	PRKCA	CD274
GPRC5A	ARRB2	CDC42
MSI1	ZNF350	CDK6
NAA10	NANOG	CNOT6
PAX5	MMP14	COL10A1
PCSK9	MYB	COL15A1
PIK3R1	VEGFA	COL1A1
TCF7	EGR2	COL1A2
TLR9	P2RX7	COL21A1
	MUC4	COL3A1
	NOTCH3	COL4A1
	CXCR4	COL4A2
	ZEB1	COL5A2
	FLT3	COL7A1
	EP300	CREB5
	CISH	CTNND1
	TP53	DNMT3A
	BIRC5	DNMT3B
	SRCIN1	FBN1
	CBL	FGA
	CCR6	FGB
	COL4A4	FGG
	SP1	FRAT2
	CBL	FZD4
	MYB	FZD5
	EGR2	HMGCR
	E2F1	IGFBP1
	HIPK1	ITGA6
		ITGB1
		KLF4
		LAMC1
		LOX
		LRP6
		MCL1
		MMP15
		MMP2
		MMP24
		MYCN
		NASP
		PDGFRB
		PER1
		PHLDB2
		PPP1R13B
		PTEN
		RCC2
		RFX7
		SERPINH1
		SIRT1
		SP1
		SPARC
		SRSF10
		TARBP1
		TDG
		TET1
		TET2
		TFAP2C
		TGIF2
		TIAM1
		VEGFA
		WNT4
