# Supplementary material for: Changes in circulating extracellular vesicle cargo are associated with cognitive decline after major surgery: an observational case–control study
Source: Br J Anaesth. 2024 Oct 18;134(6):1683–95. doi: 10.1016/j.bja.2024.07.040 (PMC12106869; doi:10.1016/j.bja.2024.07.040)
Supplement: Multimedia component 1 [file mmc1.zip › Supplementary file C.xlsx]

## Sheet: S4h up-regulated miRNAs
Category	Pathway	Gene count	Genes	Fold Enrichment	FDR
REACTOME_PATHWAY	R-HSA-212436~Generic Transcription Pathway	21	TFAP2A, SMAD2, KMT2D, BTG1, KMT2A, PRDM1, MTOR, SKI, YY1, ING5, MMP13, CCND1, BCL6, CCNE1, ERBB2, MDM2, ZNF746, PIN1, KMT5A, SKP2, TP73	2.8596	0.00434582
REACTOME_PATHWAY	R-HSA-73857~RNA Polymerase II Transcription	22	TFAP2A, SMAD2, KMT2D, BTG1, KMT2A, PRDM1, MTOR, SKI, YY1, ING5, MMP13, CCND1, BCL6, CCNE1, ERBB2, MDM2, ZNF746, PIN1, KMT5A, SKP2, SRSF6, TP73	2.72659	0.00434582
REACTOME_PATHWAY	R-HSA-74160~Gene expression (Transcription)	22	TFAP2A, SMAD2, KMT2D, BTG1, KMT2A, PRDM1, MTOR, SKI, YY1, ING5, MMP13, CCND1, BCL6, CCNE1, ERBB2, MDM2, ZNF746, PIN1, KMT5A, SKP2, SRSF6, TP73	2.47545	0.0125444
REACTOME_PATHWAY	R-HSA-5633007~Regulation of TP53 Activity	7	ING5, MDM2, PIN1, KMT5A, PRDM1, MTOR, TP73	7.48262	0.0413212
WIKIPATHWAYS	WP4263~Pancreatic adenocarcinoma pathway	6	SMAD2, CCND1, ERBB2, PIK3R3, MTOR, JAK1	9.36964	0.057803
WIKIPATHWAYS	WP710~DNA damage response (only ATM dependent)	6	CCND1, BCL6, ERBB2, MDM2, PIK3R3, TP73	7.5126	0.105723
KEGG_PATHWAY	hsa05200:Pathways in cancer	15	SMAD2, CXCR4, PIK3R3, ETS1, MTOR, CCND1, CCNE1, TRAF3, SUFU, ERBB2, MDM2, ITGA6, PLCB1, SKP2, JAK1	4.13892	0.00128377
KEGG_PATHWAY	hsa05212:Pancreatic cancer	6	SMAD2, CCND1, ERBB2, PIK3R3, MTOR, JAK1	11.5672	0.0132409
KEGG_PATHWAY	hsa05222:Small cell lung cancer	6	CCND1, CCNE1, TRAF3, PIK3R3, ITGA6, SKP2	9.55551	0.0207603
KEGG_PATHWAY	hsa05215:Prostate cancer	6	CCND1, CCNE1, ERBB2, MDM2, PIK3R3, MTOR	9.06296	0.0207603
KEGG_PATHWAY	hsa04218:Cellular senescence	7	SMAD2, CCND1, CCNE1, MDM2, PIK3R3, ETS1, MTOR	6.57452	0.0210946

## Sheet: S4h down-regulated miRNAs
Category	Pathway	Gene count	Genes	Fold Enrichment	FDR
REACTOME_PATHWAY	R-HSA-449147~Signaling by Interleukins	10	STAT5B, ZEB1, CREB1, CISH, STAT1, BIRC5, NANOG, CBL, TP53, VEGFA	8.62031	0.000417147
REACTOME_PATHWAY	R-HSA-9006934~Signaling by Receptor Tyrosine Kinases	10	STAT5B, EGR2, CREB1, FLT3, STAT1, COL4A4, EP300, PRKCA, CBL, VEGFA	7.75173	0.000506546
REACTOME_PATHWAY	R-HSA-6785807~Interleukin-4 and Interleukin-13 signaling	6	ZEB1, STAT1, BIRC5, NANOG, TP53, VEGFA	22.6523	0.000743203
REACTOME_PATHWAY	R-HSA-1280215~Cytokine Signaling in Immune system	11	STAT5B, ZEB1, CREB1, CISH, FLT3, STAT1, BIRC5, NANOG, CBL, TP53, VEGFA	5.69904	0.000743203
REACTOME_PATHWAY	R-HSA-162582~Signal Transduction	18	NOTCH3, STAT5B, EGR2, FLT3, STAT1, CXCR4, PRKCA, ARRB2, CBL, VEGFA, CREB1, SP1, COL4A4, MYB, BIRC5, EP300, CCR6, TP53	2.83153	0.000743203
REACTOME_PATHWAY	R-HSA-1643685~Disease	15	NOTCH3, STAT5B, FLT3, STAT1, SLC2A1, CXCR4, ARRB2, CBL, VEGFA, P2RX7, CREB1, SP1, EP300, MUC4, TP53	3.50293	0.000814593
REACTOME_PATHWAY	R-HSA-168256~Immune System	15	STAT5B, CISH, FLT3, STAT1, CBL, VEGFA, P2RX7, CREB1, ZEB1, BIRC5, EP300, NANOG, CCR6, MUC4, TP53	2.97766	0.00473014
WIKIPATHWAYS	WP5322~CKAP4 signaling pathway map	7	MMP14, ZEB1, STAT1, SP1, BIRC5, NANOG, TP53	19.4355	0.000158163
WIKIPATHWAYS	WP2374~Oncostatin M signaling pathway	6	STAT5B, CREB1, STAT1, PRKCA, TP53, VEGFA	29.7299	0.000158163
WIKIPATHWAYS	WP4666~Hepatitis B infection	7	STAT5B, EGR2, CREB1, STAT1, EP300, BIRC5, PRKCA	14.9306	0.000388824
WIKIPATHWAYS	WP395~IL-4 signaling pathway	5	STAT5B, STAT1, EP300, BIRC5, CBL	29.8217	0.00106247
WIKIPATHWAYS	WP4659~Gastrin signaling pathway	6	CREB1, SP1, BIRC5, PRKCA, ARRB2, VEGFA	16.8039	0.00106247
WIKIPATHWAYS	WP304~Kit receptor signaling pathway	5	STAT5B, STAT1, EP300, PRKCA, CBL	27.2944	0.00109156
WIKIPATHWAYS	WP5087~Pleural mesothelioma	9	MMP14, CREB1, FLT3, STAT1, SP1, COL4A4, SLC2A1, TP53, VEGFA	6.58788	0.00109156
WIKIPATHWAYS	WP2324~AGE/RAGE pathway	5	STAT5B, MMP14, STAT1, SP1, PRKCA	24.3996	0.00135683
WIKIPATHWAYS	WP2034~Leptin signaling pathway	5	STAT5B, CREB1, CISH, STAT1, SP1	21.1891	0.00210386
WIKIPATHWAYS	WP706~Sudden infant death syndrome (SIDS) susceptibility pathways	6	CREB1, SP1, MYB, EP300, NANOG, VEGFA	12.0778	0.00249939
WIKIPATHWAYS	WP437~EGF/EGFR signaling pathway	6	STAT5B, CREB1, STAT1, SP1, PRKCA, CBL	11.9287	0.00249939
WIKIPATHWAYS	WP5413~IL-24 Signaling pathway	7	MMP14, STAT1, BIRC5, CXCR4, TP53, MUC4, VEGFA	7.74749	0.00390757
WIKIPATHWAYS	WP3614~Photodynamic therapy-induced HIF-1 survival signaling	4	SLC2A1, BIRC5, TP53, VEGFA	33.9025	0.00390757
WIKIPATHWAYS	WP3888~VEGFA-VEGFR2 signaling	8	MMP14, CREB1, STAT1, BIRC5, PRKCA, ARRB2, CBL, VEGFA	5.96433	0.0039876
WIKIPATHWAYS	WP49~IL-2 signaling pathway	4	STAT5B, CISH, STAT1, CBL	30.6737	0.00457213
WIKIPATHWAYS	WP5094~Orexin receptor pathway	6	EGR2, CREB1, SLC2A1, PRKCA, ARRB2, VEGFA	9.61415	0.00472537
WIKIPATHWAYS	WP4172~PI3K-Akt signaling pathway	7	CREB1, FLT3, COL4A4, MYB, PRKCA, TP53, VEGFA	6.6505	0.0063781
WIKIPATHWAYS	WP236~Adipogenesis	5	STAT5B, EGR2, CREB1, STAT1, SP1	12.2929	0.00859245
WIKIPATHWAYS	WP3929~Chemokine signaling pathway	5	STAT5B, STAT1, CXCR4, CCR6, ARRB2	9.70103	0.0196306
WIKIPATHWAYS	WP2037~Prolactin signaling pathway	4	STAT5B, CISH, STAT1, CBL	16.9513	0.0196306
WIKIPATHWAYS	WP4206~Hereditary leiomyomatosis and renal cell carcinoma pathway	3	SLC2A1, TP53, VEGFA	48.3111	0.0204666
WIKIPATHWAYS	WP2261~Glioblastoma signaling pathways	4	EP300, PRKCA, CBL, TP53	15.5216	0.0230035
WIKIPATHWAYS	WP4018~Clear cell renal cell carcinoma pathways	4	ZEB1, SLC2A1, EP300, VEGFA	14.9802	0.0243629
WIKIPATHWAYS	WP2355~Corticotropin-releasing hormone signaling pathway	4	CREB1, SP1, PRKCA, ARRB2	14.0032	0.0271792
WIKIPATHWAYS	WP673~ErbB signaling pathway	4	STAT5B, PRKCA, CBL, TP53	14.0032	0.0271792
WIKIPATHWAYS	WP581~EPO receptor signaling	3	STAT5B, CISH, STAT1	37.1624	0.0279663
WIKIPATHWAYS	WP3972~PDGFR-beta pathway	3	STAT5B, STAT1, PRKCA	33.318	0.0325296
WIKIPATHWAYS	WP399~Wnt signaling pathway and pluripotency	4	EP300, NANOG, PRKCA, TP53	12.6304	0.0325296
WIKIPATHWAYS	WP4941~GPR143 in melanocytes and retinal pigment epithelium cells	3	CREB1, ARRB2, VEGFA	32.2074	0.0333142
WIKIPATHWAYS	WP4149~White fat cell differentiation	3	STAT5B, EGR2, CREB1	30.1944	0.0365851
WIKIPATHWAYS	WP5358~JAK-STAT signaling in the regulation of Beta-cells	3	STAT5B, CISH, STAT1	28.4183	0.0386513
WIKIPATHWAYS	WP4241~Type 2 papillary renal cell carcinoma	3	SLC2A1, EP300, VEGFA	28.4183	0.0386513
WIKIPATHWAYS	WP2332~Interleukin-11 signaling pathway	3	CREB1, STAT1, BIRC5	21.9596	0.0620543
KEGG_PATHWAY	hsa05200:Pathways in cancer	14	NOTCH3, STAT5B, FLT3, STAT1, SLC2A1, CXCR4, PRKCA, CBL, VEGFA, SP1, COL4A4, BIRC5, EP300, TP53	8.70665	7.06109e-08
KEGG_PATHWAY	hsa05161:Hepatitis B	8	STAT5B, EGR2, CREB1, STAT1, EP300, BIRC5, PRKCA, TP53	16.3077	2.17436e-05
KEGG_PATHWAY	hsa04919:Thyroid hormone signaling pathway	6	NOTCH3, STAT1, SLC2A1, EP300, PRKCA, TP53	16.3751	0.0011641
KEGG_PATHWAY	hsa04933:AGE-RAGE signaling pathway in diabetic complications	5	STAT5B, STAT1, COL4A4, PRKCA, VEGFA	16.5115	0.00646232
KEGG_PATHWAY	hsa04928:Parathyroid hormone synthesis, secretion and action	5	MMP14, CREB1, SP1, PRKCA, ARRB2	15.5769	0.00646232
KEGG_PATHWAY	hsa05165:Human papillomavirus infection	7	NOTCH3, CREB1, STAT1, COL4A4, EP300, TP53, VEGFA	6.98373	0.00646232
KEGG_PATHWAY	hsa05207:Chemical carcinogenesis - receptor activation	6	STAT5B, CREB1, BIRC5, PRKCA, ARRB2, VEGFA	9.34615	0.00646232
KEGG_PATHWAY	hsa04935:Growth hormone synthesis, secretion and action	5	STAT5B, CREB1, STAT1, EP300, PRKCA	13.7596	0.00646232
KEGG_PATHWAY	hsa05166:Human T-cell leukemia virus 1 infection	6	STAT5B, EGR2, CREB1, SLC2A1, EP300, TP53	8.92516	0.00646232
KEGG_PATHWAY	hsa05163:Human cytomegalovirus infection	6	CREB1, SP1, CXCR4, PRKCA, TP53, VEGFA	8.80615	0.00646232
KEGG_PATHWAY	hsa04151:PI3K-Akt signaling pathway	7	CREB1, FLT3, COL4A4, MYB, PRKCA, TP53, VEGFA	6.43904	0.00646232
KEGG_PATHWAY	hsa04926:Relaxin signaling pathway	5	CREB1, COL4A4, PRKCA, ARRB2, VEGFA	12.7996	0.00646232
KEGG_PATHWAY	hsa05206:MicroRNAs in cancer	6	NOTCH3, ZEB1, EP300, PRKCA, TP53, VEGFA	6.39156	0.0215466
KEGG_PATHWAY	hsa04062:Chemokine signaling pathway	5	STAT5B, STAT1, CXCR4, CCR6, ARRB2	8.59976	0.0236477
KEGG_PATHWAY	hsa05167:Kaposi sarcoma-associated herpesvirus infection	5	CREB1, STAT1, EP300, TP53, VEGFA	8.5111	0.0236477
KEGG_PATHWAY	hsa05203:Viral carcinogenesis	5	STAT5B, EGR2, CREB1, EP300, TP53	8.09389	0.0240862
KEGG_PATHWAY	hsa05215:Prostate cancer	4	ZEB1, CREB1, EP300, TP53	13.6178	0.0240862
KEGG_PATHWAY	hsa05205:Proteoglycans in cancer	5	NANOG, PRKCA, CBL, TP53, VEGFA	8.05441	0.0240862
KEGG_PATHWAY	hsa04066:HIF-1 signaling pathway	4	SLC2A1, EP300, PRKCA, VEGFA	12.1186	0.0316526

## Sheet: S8h down-regulated miRNAs
Category	Pathway	Gene count	Genes	Fold Enrichment	FDR
REACTOME_PATHWAY	R-HSA-1474244~Extracellular matrix organization	28	ITGB1, COL15A1, CD151, SPARC, LAMC2, LAMC1, FGF2, MMP24, SERPINH1, COL10A1, FGB, FGA, MMP2, COL1A1, COL3A1, ADAM17, COL1A2, COL4A2, LOX, COL4A1, MMP15, COL7A1, COL5A2, ADAM12, COL21A1, ITGA6, ITGA5, FBN1	11.2913	1.38638e-18
REACTOME_PATHWAY	R-HSA-9006934~Signaling by Receptor Tyrosine Kinases	32	ITGB1, CD274, NRP1, SPARC, IRS1, CTNND1, PIK3R3, TGFA, LAMC2, LAMC1, PIK3R1, FGF2, IGF1R, CDC42, AKT2, AKT3, AKT1, PDGFRB, VEGFA, COL1A1, TIAM1, COL3A1, ADAM17, MYCN, COL1A2, COL4A2, COL4A1, COL5A2, ADAM12, TLR9, KRAS, FGFR3	7.35988	1.15167e-16
REACTOME_PATHWAY	R-HSA-1474290~Collagen formation	15	COL15A1, CD151, LAMC2, COL1A1, COL3A1, COL1A2, COL4A2, LOX, COL4A1, COL7A1, COL5A2, SERPINH1, COL21A1, COL10A1, ITGA6	20.163	2.14677e-12
REACTOME_PATHWAY	R-HSA-2022090~Assembly of collagen fibrils and other multimeric structures	13	COL15A1, CD151, LAMC2, COL1A1, COL3A1, COL1A2, COL4A2, LOX, COL4A1, COL7A1, COL5A2, COL10A1, ITGA6	25.7822	7.38875e-12
REACTOME_PATHWAY	R-HSA-216083~Integrin cell surface interactions	14	FGB, ITGB1, FGA, COL1A1, COL3A1, COL1A2, COL4A2, COL4A1, COL7A1, COL5A2, COL10A1, ITGA6, ITGA5, FBN1	19.9258	1.53261e-11
REACTOME_PATHWAY	R-HSA-1474228~Degradation of the extracellular matrix	16	COL15A1, MMP2, LAMC2, LAMC1, COL1A1, COL3A1, ADAM17, MMP24, COL1A2, COL4A2, COL4A1, MMP15, COL7A1, COL5A2, COL10A1, FBN1	13.8261	3.27379e-11
REACTOME_PATHWAY	R-HSA-162582~Signal Transduction	54	ITGB1, NRP1, SPARC, IRS1, CTNND1, PTEN, LAMC2, LAMC1, FGF2, IGF1R, FRAT2, CCND1, AKT2, AKT3, AKT1, PDGFRB, FGB, FGA, TGIF2, MMP2, DKK1, TIAM1, ADAM17, MYCN, COL4A2, CCKBR, COL4A1, ADAM12, TLR9, ITGA5, CD274, TCF7, PIK3R3, TGFA, PIK3R1, LRP6, CDC42, WNT1, WNT4, FZD5, FZD4, RCC2, CBX2, VEGFA, COL1A1, COL3A1, COL1A2, SP1, COL5A2, BCL2, TACC3, KRAS, FGFR3, FBN1	2.52038	4.94739e-11
REACTOME_PATHWAY	R-HSA-3000171~Non-integrin membrane-ECM interactions	12	ITGB1, COL1A1, COL3A1, COL1A2, COL4A2, COL4A1, COL5A2, COL10A1, ITGA6, LAMC2, LAMC1, FGF2	24.6057	8.29852e-11
REACTOME_PATHWAY	R-HSA-1442490~Collagen degradation	12	COL1A1, COL3A1, ADAM17, COL15A1, COL1A2, COL4A2, COL4A1, MMP15, MMP2, COL7A1, COL5A2, COL10A1	22.6834	1.89611e-10
REACTOME_PATHWAY	R-HSA-8948216~Collagen chain trimerization	10	COL1A1, COL3A1, COL15A1, COL1A2, COL4A2, COL4A1, COL7A1, COL5A2, COL10A1, COL21A1	27.495	3.41709e-09
WIKIPATHWAYS	WP4172~PI3K Akt signaling pathway	29	ITGB1, CSF1, IRS1, PTEN, PIK3R3, TGFA, LAMC1, PIK3R1, FGF2, IGF1R, CCND2, CCND1, AKT2, AKT3, AKT1, MCL1, PDGFRB, VEGFA, COL1A1, CDK6, COL1A2, COL4A2, COL4A1, BCL2, KRAS, ITGA6, ITGA5, FGFR3, CREB5	7.87961	1.5678e-15
WIKIPATHWAYS	WP5087~Pleural mesothelioma	31	ITGB1, CD274, SPARC, CSF1, TCF7, PTEN, TGFA, LAMC1, FGF2, LRP6, IGF1R, FRAT2, CCND2, CCND1, AKT2, AKT3, AKT1, WNT1, MCL1, WNT4, PDGFRB, FZD5, MMP2, DKK1, VEGFA, COL4A2, COL4A1, SP1, BCL2, ITGA6, FGFR3	6.50434	7.70736e-15
WIKIPATHWAYS	WP306~Focal adhesion	22	PDGFRB, ITGB1, PTEN, PIK3R3, LAMC1, PIK3R1, IGF1R, VEGFA, CDC42, COL1A1, CCND2, COL1A2, COL4A2, CCND1, COL4A1, AKT2, COL5A2, AKT3, BCL2, AKT1, ITGA6, ITGA5	10.183	1.22951e-13
WIKIPATHWAYS	WP3932~Focal adhesion PI3K Akt mTOR signaling pathway	24	PDGFRB, ITGB1, CSF1, IRS1, PTEN, LAMC1, PIK3R1, FGF2, IGF1R, VEGFA, COL1A1, COL3A1, COL1A2, COL4A2, COL4A1, AKT2, COL5A2, AKT3, AKT1, KRAS, ITGA6, ITGA5, FGFR3, CREB5	7.31999	4.05643e-12
WIKIPATHWAYS	WP4806~EGFR tyrosine kinase inhibitor resistance	15	PDGFRB, PTEN, PIK3R3, TGFA, PIK3R1, FGF2, IGF1R, VEGFA, CCND1, AKT2, AKT3, BCL2, AKT1, KRAS, FGFR3	16.4482	1.08341e-11
WIKIPATHWAYS	WP4262~Breast cancer pathway	18	FZD5, TCF7, PTEN, PIK3R3, PIK3R1, FGF2, LRP6, IGF1R, FRAT2, CDK6, CCND1, SP1, AKT2, AKT3, AKT1, KRAS, WNT1, WNT4	10.6966	2.29669e-11
WIKIPATHWAYS	WP710~DNA damage response only ATM dependent	15	IRS1, TCF7, PTEN, PIK3R3, PIK3R1, CDC42, CCND2, CCND1, AKT2, AKT3, BCL2, AKT1, KRAS, WNT1, WNT4	12.4473	4.06701e-10
WIKIPATHWAYS	WP4239~Epithelial to mesenchymal transition in colorectal cancer	17	SPARC, FZD5, FZD4, MMP2, PIK3R3, PIK3R1, LRP6, COL4A2, COL4A1, MMP15, AKT2, AKT3, AKT1, KRAS, ITGA5, WNT1, WNT4	9.66585	4.62404e-10
WIKIPATHWAYS	WP4658~Small cell lung cancer	14	ITGB1, PTEN, PIK3R3, LAMC1, PIK3R1, CDK6, COL4A2, CCND1, COL4A1, AKT2, AKT3, BCL2, AKT1, ITGA6	13.4327	7.4022e-10
WIKIPATHWAYS	WP2261~Glioblastoma signaling pathways	12	PDGFRB, CDK6, CCND2, CCND1, IRS1, AKT2, AKT3, PTEN, AKT1, KRAS, PIK3R1, IGF1R	13.4795	2.89317e-08
KEGG_PATHWAY	hsa04151:PI3K-Akt signaling pathway	29	ITGB1, CSF1, IRS1, PTEN, PIK3R3, TGFA, LAMC1, PIK3R1, FGF2, IGF1R, CCND2, CCND1, AKT2, AKT3, AKT1, MCL1, PDGFRB, VEGFA, COL1A1, CDK6, COL1A2, COL4A2, COL4A1, BCL2, KRAS, ITGA6, ITGA5, FGFR3, CREB5	8.51539	2.91295e-17
KEGG_PATHWAY	hsa05165:Human papillomavirus infection	28	ITGB1, TCF7, PTEN, PIK3R3, LAMC1, PIK3R1, CDC42, CCND2, CCND1, AKT2, AKT3, AKT1, WNT1, WNT4, PDGFRB, FZD5, FZD4, HLA-G, VEGFA, COL1A1, CDK6, COL1A2, COL4A2, COL4A1, KRAS, ITGA6, ITGA5, CREB5	8.91725	2.91295e-17
KEGG_PATHWAY	hsa05200:Pathways in cancer	32	ITGB1, TCF7, PTEN, PIK3R3, TGFA, LAMC1, PIK3R1, FGF2, LRP6, IGF1R, CDC42, FRAT2, CCND2, CCND1, AKT2, AKT3, AKT1, WNT1, WNT4, PDGFRB, FZD5, FZD4, MMP2, VEGFA, CDK6, COL4A2, COL4A1, SP1, BCL2, KRAS, ITGA6, FGFR3	6.35267	4.16789e-16
KEGG_PATHWAY	hsa05205:Proteoglycans in cancer	22	ITGB1, FZD5, FZD4, MMP2, PIK3R3, ANK3, PIK3R1, FGF2, IGF1R, VEGFA, CDC42, COL1A1, TIAM1, COL1A2, CCND1, AKT2, AKT3, AKT1, KRAS, ITGA5, WNT1, WNT4	11.3128	2.25712e-15
KEGG_PATHWAY	hsa05224:Breast cancer	19	FZD5, FZD4, TCF7, PTEN, PIK3R3, PIK3R1, FGF2, LRP6, IGF1R, FRAT2, CDK6, CCND1, SP1, AKT2, AKT3, AKT1, KRAS, WNT1, WNT4	13.625	1.5609e-14
KEGG_PATHWAY	hsa04510:Focal adhesion	21	PDGFRB, ITGB1, PTEN, PIK3R3, LAMC1, PIK3R1, IGF1R, VEGFA, CDC42, COL1A1, CCND2, COL1A2, COL4A2, CCND1, COL4A1, AKT2, AKT3, BCL2, AKT1, ITGA6, ITGA5	10.905	2.10605e-14
KEGG_PATHWAY	hsa04933:AGE-RAGE signaling pathway in diabetic complications	16	MMP2, PIK3R3, PIK3R1, VEGFA, CDC42, COL1A1, COL3A1, COL1A2, COL4A2, CCND1, COL4A1, AKT2, AKT3, BCL2, AKT1, KRAS	16.8663	1.71166e-13
KEGG_PATHWAY	hsa05225:Hepatocellular carcinoma	18	FZD5, FZD4, TCF7, PTEN, PIK3R3, TGFA, PIK3R1, LRP6, IGF1R, FRAT2, CDK6, CCND1, AKT2, AKT3, AKT1, KRAS, WNT1, WNT4	11.2944	1.77703e-12
KEGG_PATHWAY	hsa01521:EGFR tyrosine kinase inhibitor resistance	14	PDGFRB, PTEN, PIK3R3, TGFA, PIK3R1, FGF2, IGF1R, VEGFA, AKT2, AKT3, BCL2, AKT1, KRAS, FGFR3	18.6811	2.57444e-12
KEGG_PATHWAY	hsa05222:Small cell lung cancer	14	ITGB1, PTEN, PIK3R3, LAMC1, PIK3R1, CDK6, COL4A2, CCND1, COL4A1, AKT2, AKT3, BCL2, AKT1, ITGA6	16.0414	1.78102e-11

## Sheet: S24h down-regulated miRNAs
Category	Pathway	Gene count	Genes	Fold Enrichment	FDR
REACTOME_PATHWAY	R-HSA-1474244~Extracellular matrix organization	27	ITGB1, COL15A1, SPARC, LAMC2, LAMC1, MMP24, SERPINH1, COL10A1, FGB, FGA, MMP2, PRKCA, COL1A1, COL3A1, MMP14, COL1A2, COL4A2, LOX, COL4A1, MMP15, COL4A4, COL7A1, COL5A2, ADAM12, COL21A1, ITGA6, FBN1	10.6539	5.32501e-17
REACTOME_PATHWAY	R-HSA-9006934~Signaling by Receptor Tyrosine Kinases	32	ITGB1, CD274, SPARC, FLT3, CTNND1, LAMC2, LAMC1, PIK3R1, CBL, CDC42, AKT2, AKT3, AKT1, EP300, PDGFRB, STAT5B, EGR2, STAT1, PRKCA, VEGFA, COL1A1, TIAM1, COL3A1, MYCN, CREB1, COL1A2, COL4A2, COL4A1, COL4A4, COL5A2, ADAM12, TLR9	7.2016	3.0332e-16
REACTOME_PATHWAY	R-HSA-1474290~Collagen formation	15	COL15A1, LAMC2, COL1A1, COL3A1, COL1A2, COL4A2, LOX, COL4A1, COL4A4, COL7A1, COL5A2, SERPINH1, COL21A1, COL10A1, ITGA6	19.7294	3.71498e-12
REACTOME_PATHWAY	R-HSA-1474228~Degradation of the extracellular matrix	17	COL15A1, MMP2, LAMC2, LAMC1, COL1A1, COL3A1, MMP14, MMP24, COL1A2, COL4A2, COL4A1, MMP15, COL4A4, COL7A1, COL5A2, COL10A1, FBN1	14.3743	4.82936e-12
REACTOME_PATHWAY	R-HSA-3000171~Non-integrin membrane-ECM interactions	13	ITGB1, PRKCA, LAMC2, LAMC1, COL1A1, COL3A1, COL1A2, COL4A2, COL4A1, COL4A4, COL5A2, COL10A1, ITGA6	26.0829	6.39109e-12
REACTOME_PATHWAY	R-HSA-2022090~Assembly of collagen fibrils and other multimeric structures	13	COL15A1, LAMC2, COL1A1, COL3A1, COL1A2, COL4A2, LOX, COL4A1, COL4A4, COL7A1, COL5A2, COL10A1, ITGA6	25.2277	8.16884e-12
REACTOME_PATHWAY	R-HSA-1442490~Collagen degradation	13	COL15A1, MMP2, COL1A1, COL3A1, MMP14, COL1A2, COL4A2, COL4A1, MMP15, COL4A4, COL7A1, COL5A2, COL10A1	24.0452	1.29428e-11
REACTOME_PATHWAY	R-HSA-216083~Integrin cell surface interactions	14	FGB, ITGB1, FGA, COL1A1, COL3A1, COL1A2, COL4A2, COL4A1, COL4A4, COL7A1, COL5A2, COL10A1, ITGA6, FBN1	19.4973	1.62417e-11
REACTOME_PATHWAY	R-HSA-162582~Signal Transduction	55	ITGB1, SPARC, FLT3, CTNND1, PTEN, LAMC2, ARRB2, LAMC1, FRAT2, AKT2, AKT3, MYB, AKT1, EP300, CCR6, PDGFRB, FGB, FGA, TGIF2, MMP2, PRKCA, TIAM1, MYCN, CREB1, COL4A2, COL4A1, COL4A4, ADAM12, TLR9, BIRC5, TP53, CD274, NOTCH3, TCF7, CXCR4, PIK3R1, CBL, LRP6, CDC42, WNT4, STAT5B, EGR2, FZD5, FZD4, STAT1, RCC2, CBX2, VEGFA, COL1A1, COL3A1, COL1A2, SP1, COL5A2, BCL2, FBN1	2.51184	3.5474e-11
REACTOME_PATHWAY	R-HSA-8948216~Collagen chain trimerization	11	COL1A1, COL3A1, COL15A1, COL1A2, COL4A2, COL4A1, COL4A4, COL7A1, COL5A2, COL10A1, COL21A1	29.5941	1.40447e-10
WIKIPATHWAYS	WP5087~Pleural mesothelioma	30	ITGB1, CD274, SPARC, FLT3, TCF7, PTEN, SLC2A1, LAMC1, LRP6, FRAT2, CCND2, AKT2, AKT3, AKT1, MCL1, WNT4, PDGFRB, FZD5, STAT1, MMP2, VEGFA, MMP14, CREB1, COL4A2, COL4A1, SP1, COL4A4, BCL2, ITGA6, TP53	6.15916	3.10087e-13
WIKIPATHWAYS	WP4172~PI3K Akt signaling pathway	25	ITGB1, FLT3, PTEN, LAMC1, PIK3R1, CCND2, AKT2, AKT3, MYB, AKT1, MCL1, PDGFRB, PRKCA, VEGFA, COL1A1, CREB1, CDK6, COL1A2, COL4A2, COL4A1, COL4A4, BCL2, ITGA6, TP53, CREB5	6.64668	1.73085e-11
WIKIPATHWAYS	WP306~Focal adhesion	20	PDGFRB, ITGB1, PTEN, PRKCA, LAMC1, PIK3R1, VEGFA, CDC42, COL1A1, CCND2, COL1A2, COL4A2, COL4A1, COL4A4, AKT2, COL5A2, AKT3, BCL2, AKT1, ITGA6	9.05819	3.0846e-11
WIKIPATHWAYS	WP4239~Epithelial to mesenchymal transition in colorectal cancer	17	NOTCH3, SPARC, FZD5, FZD4, MMP2, PIK3R1, LRP6, ZEB1, COL4A2, COL4A1, MMP15, COL4A4, AKT2, AKT3, AKT1, TP53, WNT4	9.45798	1.27797e-09
WIKIPATHWAYS	WP4658~Small cell lung cancer	14	ITGB1, PTEN, LAMC1, PIK3R1, CDK6, COL4A2, COL4A1, COL4A4, AKT2, AKT3, BCL2, AKT1, ITGA6, TP53	13.1438	1.7283e-09
WIKIPATHWAYS	WP5055~Burn wound healing	12	PDGFRB, COL1A1, COL1A2, MMP2, BCL2, SERPINH1, CXCR4, AKT1, KLF4, TP53, FBN1, VEGFA	14.4206	2.07435e-08
WIKIPATHWAYS	WP3932~Focal adhesion PI3K Akt mTOR signaling pathway	20	PDGFRB, ITGB1, PTEN, SLC2A1, LAMC1, PIK3R1, VEGFA, COL1A1, COL3A1, CREB1, COL1A2, COL4A2, COL4A1, COL4A4, AKT2, COL5A2, AKT3, AKT1, ITGA6, CREB5	5.96881	2.07435e-08
WIKIPATHWAYS	WP2261~Glioblastoma signaling pathways	12	PDGFRB, CDK6, CCND2, AKT2, AKT3, PTEN, EP300, AKT1, PRKCA, PIK3R1, CBL, TP53	13.1896	4.47387e-08
WIKIPATHWAYS	WP4262~Breast cancer pathway	14	NOTCH3, FZD5, TCF7, PTEN, PIK3R1, LRP6, FRAT2, CDK6, SP1, AKT2, AKT3, AKT1, TP53, WNT4	8.14069	4.02286e-07
WIKIPATHWAYS	WP5322~CKAP4 signaling pathway map	12	ITGB1, MMP14, MYCN, ZEB1, STAT1, SP1, TCF7, PTEN, BIRC5, AKT1, NANOG, TP53	9.74368	9.33293e-07
KEGG_PATHWAY	hsa05200:Pathways in cancer	36	ITGB1, NOTCH3, FLT3, TCF7, PTEN, SLC2A1, CXCR4, LAMC1, PIK3R1, CBL, LRP6, CDC42, FRAT2, CCND2, AKT2, AKT3, AKT1, EP300, WNT4, PDGFRB, STAT5B, FZD5, FZD4, STAT1, MMP2, PRKCA, VEGFA, CDK6, COL4A2, COL4A1, SP1, COL4A4, BCL2, BIRC5, ITGA6, TP53	6.89452	4.08028e-19
KEGG_PATHWAY	hsa05165:Human papillomavirus infection	28	ITGB1, NOTCH3, TCF7, PTEN, LAMC1, PIK3R1, CDC42, CCND2, AKT2, AKT3, AKT1, EP300, WNT4, PDGFRB, FZD5, FZD4, STAT1, VEGFA, COL1A1, CREB1, CDK6, COL1A2, COL4A2, COL4A1, COL4A4, ITGA6, TP53, CREB5	8.60252	1.00074e-16
KEGG_PATHWAY	hsa04933:AGE-RAGE signaling pathway in diabetic complications	17	STAT5B, STAT1, MMP2, PRKCA, PIK3R1, VEGFA, CDC42, COL1A1, COL3A1, COL1A2, COL4A2, COL4A1, COL4A4, AKT2, AKT3, BCL2, AKT1	17.288	3.43342e-14
KEGG_PATHWAY	hsa04151:PI3K-Akt signaling pathway	25	ITGB1, FLT3, PTEN, LAMC1, PIK3R1, CCND2, AKT2, AKT3, MYB, AKT1, MCL1, PDGFRB, PRKCA, VEGFA, COL1A1, CREB1, CDK6, COL1A2, COL4A2, COL4A1, COL4A4, BCL2, ITGA6, TP53, CREB5	7.08176	5.71527e-13
KEGG_PATHWAY	hsa04510:Focal adhesion	19	PDGFRB, ITGB1, PTEN, PRKCA, LAMC1, PIK3R1, VEGFA, CDC42, COL1A1, CCND2, COL1A2, COL4A2, COL4A1, COL4A4, AKT2, AKT3, BCL2, AKT1, ITGA6	9.51817	1.14347e-11
KEGG_PATHWAY	hsa05205:Proteoglycans in cancer	19	ITGB1, FZD5, FZD4, MMP2, PRKCA, ANK3, PIK3R1, CBL, VEGFA, CDC42, COL1A1, TIAM1, COL1A2, AKT2, AKT3, AKT1, NANOG, TP53, WNT4	9.42531	1.14347e-11
KEGG_PATHWAY	hsa04926:Relaxin signaling pathway	16	MMP2, PRKCA, PIK3R1, ARRB2, VEGFA, COL1A1, COL3A1, CREB1, COL1A2, COL4A2, COL4A1, COL4A4, AKT2, AKT3, AKT1, CREB5	12.6132	1.68469e-11
KEGG_PATHWAY	hsa05222:Small cell lung cancer	14	ITGB1, PTEN, LAMC1, PIK3R1, CDK6, COL4A2, COL4A1, COL4A4, AKT2, AKT3, BCL2, AKT1, ITGA6, TP53	15.4752	4.2532e-11
KEGG_PATHWAY	hsa05224:Breast cancer	15	NOTCH3, FZD5, FZD4, TCF7, PTEN, PIK3R1, LRP6, FRAT2, CDK6, SP1, AKT2, AKT3, AKT1, TP53, WNT4	10.377	1.23358e-09
KEGG_PATHWAY	hsa05215:Prostate cancer	13	PDGFRB, TCF7, PTEN, PIK3R1, CREB1, ZEB1, AKT2, AKT3, BCL2, AKT1, EP300, TP53, CREB5	13.6291	1.23728e-09
