# Supplementary material for: Changes in circulating extracellular vesicle cargo are associated with cognitive decline after major surgery: an observational case–control study
Source: Br J Anaesth. 2024 Oct 18;134(6):1683–95. doi: 10.1016/j.bja.2024.07.040 (PMC12106869; doi:10.1016/j.bja.2024.07.040)
Supplement: Multimedia component 1 [file mmc1.zip › Supplementary file D.xlsx]

## Sheet: data_raw_214prots
	PreOp												4-hours post-surgery												8-hours post-surgery												24-hours post-surgery												48-hours post-surgery
	Good						Poor						Good						Poor						Good						Poor						Good						Poor						Good
PROTEIN_ID	1_PreOp	2_PreOp	4_PreOp	5_PreOp	23_PreOp	32_PreOp	3_PreOp	13_PreOp	21_PreOp	28_PreOp	36_PreOp	38_PreOp	1_4h	2_4h	4_4h	5_4h	23_4h	32_4h	3_4h	13_4h	21_4h	28_4h	36_4h	38_4h	1_8h	2_8h	4_8h	5_8h	23_8h	32_8h	3_8h	13_8h	21_8h	28_8h	36_8h	38_8h	1_24h	2_24h	4_24h	5_24h	23_24h	32_24h	3_24h	13_24h	21_24h	28_24h	36_24h	38_24h	1_48h
A1BG	1998.6	1157.3	362.6	371.4	310	795	1211.7	336.4	272.3	303.6	446.4	595.9	644.4	313.1	245.1	855.5	1384.3	1088.2	456.3	555	558.6	224.4	726.6	638.8	836.7	119.6	645.5	212.5	988.3	1161.7	1228.1	645.7	857.2	1055	1124.5	688.2	508	355.7	581.7	655.7	644.3	860.1	931.4	385.1	348	794	892	533.1	1701.1
A2M	84223.3	59457.4	27415.2	33314.1	20516.3	51159.5	53889	37567.2	73870.5	20895.4	17607.5	42004.4	59911.2	27069.6	33840.7	40419.5	34484.1	31575	40015.3	40985.7	59691.6	39054.8	22593.9	32479.8	55012.5	11733.1	39884.8	18827.9	28796	29074.2	63515	27142.6	68947.7	25791.8	20633.4	36310.2	42587.3	27492.9	24074.1	41242.6	21983	35151.2	49573.4	39939.3	38548.4	35949.4	26778.9	27052.9	62551.3
ACTA1	133.3	85.5	240.6	85.5	202.3	90.6	96.9	35.8	264.2	43.6	216.4	86.6	80.7	53.4	310.6	105.3	586.3	62.7	61.7	58.1	400.7	105.2	228.1	81.3	70.5	20.3	567.7	44.9	565.7	75.7	116.8	73.3	527.5	85.9	324.2	96.8	27	37.2	259	56.1	226.2	60	88.9	56.6	412.4	109.8	361.2	78.1	90.6
ACTB	1046	85.5	32.3	303.1	252.2	549	861.5	35.8	35.2	256	334.2	706.4	539.4	53.4	22.7	672.9	753.3	480.4	409.7	58.1	50	370.9	320	713.7	680.7	20.3	57	105.7	701.7	467.4	1411.4	73.3	57.2	683	517.6	927.1	294.2	37.2	25.6	305.1	293	534	730.3	56.6	38	593.2	494.3	713	773.2
ADIPOQ	703.2	295	207	169.1	269	186.2	197.8	113.8	399	123.6	169.1	258.7	534.4	165.6	291.7	223.6	530.5	150.7	129.2	179.8	558.1	194.1	236	176.8	462	63.7	387.7	119.1	476.7	127.5	121.9	173	527.4	182.9	244.1	226.9	263.4	182.8	197.7	179.1	288.4	128.3	233.1	208.9	165.5	213.4	282.1	155.2	534.9
AFM	328.5	2304.3	768	665.1	423.2	2014.7	127.8	602.9	442.8	645.7	719.1	1910.1	101.1	682.7	426.7	1488	2187.2	2767.6	48.6	1478.9	991.2	351.3	956.4	1669	141.1	242.2	1211.2	436.4	1658.9	3036.4	138.2	1144.3	1491.2	1780.9	1653.6	2019.3	83.5	470	1146.1	881.4	1013	2094.1	123.1	497.2	656.6	1051.8	1475.9	1136.4	224.7
AGT	1207.6	442.8	269.1	262.4	426.5	893	308.7	163.3	318	199.6	385.2	968.3	561.2	144.9	261	400.1	1221.5	1043.9	317.8	142	450.5	226.9	721.1	735	717.4	69.1	431.9	216.3	1053.9	1147.4	739.3	133.2	613.1	494.1	974.3	950.1	425.4	135.2	189.7	355.4	575.2	772.5	612.1	162.7	303.3	442	996.6	602.6	1293.8
AHSG	1401.7	2587.6	868.2	622.2	407	1120.8	504.5	558.8	540.3	723.2	810.1	1033.4	420	986.2	632.3	1031.8	2323	1183	241.8	922.8	1396.1	498.6	1292.4	977.4	475.2	436.2	1150.8	253.1	1119.3	1592.4	737.1	951.3	1652.3	1768.5	2553.7	1233.9	290.5	422.1	1065.9	816.3	678.6	1102	463.6	414	613.2	1052.6	1503.7	838.7	1040.7
ALB	48488.2	42865.5	14156.1	8401.8	5405.8	32248.1	10383.8	11989.3	6209	9679.5	13247.8	29937.4	11133.6	8789.6	7678.3	28665.2	46282.6	50038.6	3965.3	19454.5	21331.1	5560.7	19937.2	28758.1	17058.3	3551.7	24739.3	9520.1	33597.7	56982.8	14904.8	27183.8	31537.2	42896	38283.4	40113.6	14722.4	8785.2	31870.9	25306.5	22163.9	47819.7	16987	9270	11422.3	25290	33267.5	25104.6	35583.6
AMBP	3848.5	2227.3	1274.1	1514.9	482.6	2752	1758	1097.8	1672.6	1008.3	1171.7	2601	1963.7	1036.1	1770	2514.1	3079.4	2432.9	933.3	1498.5	1708.6	1306.9	1467.4	2043.1	2368.4	330.9	2644.8	841.8	2363	2267	2639.6	1510.4	2410.5	2115.2	1685.8	2507.6	1175.2	954.8	1091.1	1930	1621.1	2297.9	1938.2	1302.5	1261.7	2247.3	1940.7	1683.8	2997.8
APCS	2035.2	1685.9	787.6	837.5	695.5	1463.3	1152.9	320.7	736.8	674.2	1029.9	1519	845.8	288	716.4	2493	2787.9	1086.1	408.1	534.8	1298.8	742.1	1188.8	1080.3	1151.6	146.5	1761	614.1	2271.9	1372	1612.7	974.7	1656	2595.3	1481.1	1177.8	573.6	652.3	1098.1	2135.5	1649	1353.9	1410.8	545.2	945.7	2956.2	2125.2	1112.8	2555.6
APOA1	17082.3	16442.3	8497.8	10496.3	5393.7	9855.5	8280.7	6052.4	9117.4	9467.3	4596.7	8092.8	8735.7	8650.3	7877.5	14123.3	14037.7	9118.5	4646.1	8129.2	10603	7860.4	7275	8239.8	9349.4	3428.5	9099.3	8159.6	10926.9	10759.4	9662.7	7452.3	9873.4	12152.9	8672.7	9275.2	10696.1	6228.2	12207.9	12883.3	8071.5	10177.9	8961.1	7555.5	7592	11967.9	8671.5	6978.8	13768.1
APOA2	3073.4	3349.6	1588	1270.3	632	2994.8	1206.4	1269.5	1388	966.9	657.6	2840.5	1313.3	1560.9	1272.5	1845.7	1976.3	3294.2	445.2	1499.1	1883.9	1048.5	1026.3	2936.6	1443.4	621.7	1844.5	1000.1	1818.7	3500	1488.7	1329.4	1964.6	1621.6	1201.7	3491.7	1575.6	975	3102.5	2315.7	1188.4	3154.7	1411.5	1168.5	1373	1965.3	1356.7	2505	2382.4
APOA4	8411.5	3675.2	2140.7	3238.1	1889.4	6837.2	4875.6	1684.3	4860.3	3998.4	2169.4	5112.9	3909	2056.9	2122.3	4141.5	5353.6	6015.3	2475.6	3345.6	6012.3	5998.8	3575.6	3915.7	4673.5	638	2868.1	1847.4	3552	5148.8	5007.8	2269.8	5379.3	5674.1	4140.2	4721.2	1732.8	1183.8	3128.2	3291.8	1716.2	4016.9	3964.8	2364.6	3098.7	3405.9	2988.8	2962.4	4365.4
APOB	101750	85073.5	45871.1	46298.5	46100.4	109921	77382.1	37449.4	116690	33471.4	47028.2	116352	84421.5	36111.1	63333	62736.6	70834.4	57184.1	72359.5	62739.5	99612.4	94561.6	52854.9	82067.3	75318.9	9636.3	80622.4	30685.4	59364.4	52180.8	103134	36195.7	101108	50590.4	41840.5	101934	48534.4	49431.7	31315.2	47756.7	38429.6	55593	69695.7	50779.1	80025.2	82904.8	69927	65299.5	84078.2
APOC1	3134.2	2183.4	2346.5	1719.1	725.4	2260.7	2062.3	838.1	4212.5	1111.3	1002.6	2638.8	1834.2	2098.2	2663.9	2192.6	1602.7	1592.2	1299.3	1957	3386.4	3133.2	1589.9	1909	2058.7	505.4	2058.3	1065.4	1279.5	1606.9	2946.8	831.9	3344.4	1442.4	1256.8	2305.8	1864	1159.8	1692.6	1555	935.8	1709.6	2307.3	1181.9	2063.2	1713.9	1659.8	1544.6	2382.9
APOC2	994.5	1480.6	961.2	1148.6	524.7	1879.3	1360.5	618.6	2239.6	723.4	1048.4	1793.6	692.6	1399.1	1153.5	1476	1027.3	1233.9	1267.9	1021.6	1966	2765	1999.5	963.4	517.1	451.1	714	622.3	799.4	1068.2	1874.7	462.6	1990.2	999.3	1334.2	1578.9	417.4	482.1	592.5	698.1	526.4	1504	1106.6	563	1175	1092.8	1768.5	1035.4	862.4
APOC3	1310.8	1383	521.5	870.3	393.3	1851.1	831.5	557.1	1571.9	377	607.5	1992.4	631.1	982.8	646.9	1023.2	947.4	1209.1	555.3	880.8	1920.2	2044.6	1282.1	1272	734.9	272.2	508.9	485.8	621.5	993.9	1027.4	551.4	1834.6	820.6	913.2	1450.1	411.9	451.9	326.9	563	360.1	1455.8	775.1	745.2	845.3	819.6	1010.8	1034.1	737.1
APOC4	792.2	502.1	357.9	496.3	26.3	757	1020.4	407.8	1618	323.2	203.9	693	467	451.4	482.3	801.8	230.9	476.5	1224.2	814.7	1284.8	1135.6	351.2	493.2	552	124.2	472.5	308.4	192.3	449.9	1340.5	243.8	1417.4	454.8	231.5	681.1	274.1	182.5	290.3	368.5	132.6	458.8	840.4	368.9	668.5	332.1	337	333.9	594.9
APOD	2433	2070.4	1424.4	1114.5	406.9	3101.2	1383.9	718.5	2889.5	866.7	986.1	2050.9	1273.3	1273.1	1567.8	1398.7	1987.4	2674.5	711.3	916.8	1905.7	1335.1	1211.5	2101.8	1383.1	364.7	1908.7	501	1062	2452	1507.7	758.1	2213.8	1421.8	1206.7	2473.5	593.7	631.2	992	867.4	721.6	1968.1	1070.8	676.9	1106.7	1197.2	1202.6	1381.1	1725
APOE	5329.7	4549.8	3463.5	3858	2313.4	6433.8	3621.3	2517.3	8293.8	2203.9	3016.6	7136.4	4753.8	5184.9	5917.9	5471	4606.8	4058.3	4659.9	5804	7486.5	8453.6	4035.3	4491.2	4405.4	1561.6	6553.1	1969.1	4332	3795.7	6920.8	2113.7	8417.6	3884.2	3679.4	6467.9	2165.3	1922.4	2643.9	3198.6	2335.1	3240.4	3771.6	2744.7	4401.2	4838.7	4390.2	3257.2	4046.6
APOF	347.3	237.5	257.2	249.8	58.5	300.9	253.2	104.8	628.9	299.5	151.9	391.7	91.1	124.9	235.4	290.6	306.8	237.4	119.1	152.6	466.2	402.9	247.1	250.7	222.9	62.7	314.2	181.7	256.7	216.7	268.5	96.6	452.2	376.5	203	270.6	132.7	85.9	187.5	234.9	147	208.7	192.4	45.2	210.5	310.4	191.3	185.3	285.6
APOH	3197.7	2471.4	914	545.8	511	1789.5	1024.9	745.1	837.2	683.7	1088.4	2528.4	790.2	879.3	757.6	1093.9	2950.2	2776.6	359.5	1309.6	1315.5	509.4	1439.7	2029.5	1460.8	317.4	1600.2	427.9	2489.6	2677.4	1121.5	1260.6	2235	2040.3	3082.4	2218.2	588.8	655	1107.6	734.9	1482.5	1785.8	1094.9	861	1098.8	1584.7	2297.3	1511.9	2815.2
APOL1	2393.2	2104	1870.9	1088.9	742.1	1792.8	1771.2	584.3	1752.2	777.4	1016.5	1929	1311.4	1188.7	1967.9	1908.6	1933.6	1608.2	836	778.2	1804.9	1051.1	1637.1	1358.8	1556.9	304.6	2606.6	673.2	1530.8	1423.3	2080.9	536.5	2338.8	1274.2	1997.1	1897.3	631.8	706.4	1212.4	1556.8	930.5	1246.5	1534.9	604.5	1060.2	1305.1	2126.6	1139.1	2193.8
APOM	1054.2	1753.9	687.3	772.3	249.5	1579.8	664.3	583.8	1238.9	789	465.7	1709.9	493.1	1038.8	729.4	1329.9	875.6	1372.8	229	830.7	958.4	948.6	593.4	1360.2	574.1	245.4	815.4	610.1	684.1	1208.8	603.4	454.4	1392	930.3	573.3	1517.2	494.1	429.5	487.3	863.7	442.2	935	490.4	467.5	593.4	984.8	626	895.7	780
ATP13A2	604.4	239.9	204	240.7	24.2	494.4	336.7	185.3	587.9	158.7	19.3	444.3	413.5	151.3	248.8	139.1	47	354.1	201.1	200.5	444.1	289.4	26.5	302.6	401.1	60.6	295.2	110.7	42.9	279.6	483.3	145.6	537.1	187.8	31.7	289.1	212.1	110.1	153.7	222.1	27.3	307.6	271.9	199.3	284.1	256.3	35.3	235.9	424.2
ATRN	246.5	1435.5	830.1	103.1	175.8	736.4	139	626.4	647.4	121.2	162.4	459.5	97.9	810.4	583.3	107.7	543.9	804.1	70.5	730.4	1060.8	81.5	353.6	575	0	358.1	918.7	102.3	439.6	867.3	135.7	692.7	1241.1	143.6	533.8	840.8	106.2	324.7	795	100.1	237.9	598.5	124.4	425.4	593.2	97.3	440.7	397.6	176.6
C1QA	581.1	175.7	219.4	596.6	131.7	431.5	482.1	76.5	418.2	254.7	270.2	480.2	278.7	134.9	454.4	849.1	523.3	357.6	216.7	129.8	394	321.3	375.6	269.8	395.7	38.4	379.4	239.2	510.7	240.4	584.9	83.1	405	444	417.6	420.8	155.3	112.7	133.5	454.6	342.7	259.8	371.8	147.9	205.2	446.7	515.2	214.5	362.5
C1QB	1059.4	1640.3	534	1330.8	490.2	1039.7	896.6	549.7	963.1	653.8	406.6	1019.2	820.8	1106.3	891.7	1565.6	947.1	744.2	453.1	975.8	945	692.1	613.4	722.5	741.1	235.4	832.8	683	895.1	677	1198.2	568.4	891.8	929.6	671.7	986.3	382.2	499.7	361.1	856.7	600.8	693.5	737.2	873	342.1	909.7	692.7	604.7	738.2
C1QC	912.3	1020.7	722.7	967.7	700.4	1178.6	816.8	405.8	1233.7	546.7	592.4	1267.2	267.1	747	1093.7	1430.9	1298.2	888.2	312.9	664.9	1355.1	599.8	808.7	775.2	614.7	194.7	1262.9	510.9	1251	553.6	966.8	509.2	1258.3	794	788.6	1060.7	307.1	373.4	581.5	738.1	607.1	785	615.5	597.1	636	753.7	893.8	568.8	594.9
C1R	4802.3	5227	2290.8	3500.3	1185.7	4314.4	2987.2	1980.4	3039.3	1757.6	1598.2	4256.1	2996.5	2573.9	3292.7	5396.9	5052.7	4142.6	1626.1	2991	4060.3	2328.2	2084.3	3186	3430	919.9	4574.2	2104.2	4285.7	3833.1	5045.2	2612.6	5314.7	3960.7	2917.1	4293.7	2007.6	2179.1	2228.5	4240.4	2720	3851.1	3940.2	2631.8	3140.2	4521.8	3255.3	2926	5355.2
C1RL	91.3	80.3	155.4	246.7	54.6	80.4	69.8	36.9	172.3	116.8	75.6	99.8	49.5	48.2	176.7	364.4	158	78.4	30.1	49.2	266.1	171.5	86	82.8	72.9	9.1	312.4	134.7	119.7	87.9	77.9	47.5	339.3	318.8	122.2	74.2	25.7	25.8	154.5	379.5	73.8	109.3	62.4	45.3	201	386.3	110.4	113.9	76.2
C1S	4557.7	3836.8	1551.4	1723.1	1031.8	3926.8	2761	1436.5	3111.8	1228.5	1339.6	3718	2397.3	1746.3	2370.7	3551.6	4009.8	3767.7	1717.4	2451.9	3153	1511.2	1586.7	2747.1	2961.5	429.9	3587.7	1130.6	3445.9	3213.1	5246.3	2107.5	4753.5	2558.1	2216.1	3651.9	1715	1509.6	1695.7	2651.4	2140.4	3150.7	3041.9	1673.9	1954.1	2989.4	2577.8	2593	4082.9
C2	713.1	305.1	344	571.5	181.7	734.4	299.8	98.5	261.7	449.3	262.5	939.1	277.3	101.5	308.9	1712.9	712.2	629.7	134.8	132.3	684.1	490.9	279.8	671.2	414.3	40.1	917.8	405.9	668	671	571.1	144.5	828	1595.2	438	826	272.6	80.4	539.8	1481.7	408.5	598.9	424.3	117.4	586.4	1707	475	541.8	768.8
C3	55036.4	35057.3	19611.8	28387.2	13521.5	39697.8	30177.8	12099.7	21847	14305.2	16508.5	46416.8	25559.2	11599.5	27552.7	48825.1	38205.1	34632.3	14138.9	18748.5	38533.5	19820.5	22138.3	36221.5	34475.9	4468	41792.8	17319.4	33820.6	31252.2	42188	21339.6	47708	37057.1	27691.2	42430	31497.3	15295.3	23285.1	35975.8	23462.1	38244.3	39404.4	23030.4	28169.8	45306.2	34777.7	33527.5	49207.5
C4A	18261	694.8	9861.9	13566.6	5204.5	666.3	12728.8	189.2	8787.5	5703.2	6796.5	270.5	9420.1	270.3	13144.9	25922.8	15939.9	508.1	6708.2	178.9	14253.5	7501.1	9155.4	249.8	12587.7	122.7	20813.2	8484.2	13495.5	456.2	19570.9	241	17889	14175.2	11764.5	274.1	8596.3	330.2	10307.6	18878	10163.9	542.5	15529.1	287.4	11722.1	17659.1	14545.3	187	15017.3
C4B	864	18394	440.9	501.9	268.8	17057.2	566.3	5430.7	252.2	262.6	328.3	19965.5	474.7	6775.7	639.5	861.6	758.1	15026.2	318.4	8507.3	345.4	351.3	446.7	15455.6	662.8	2319.2	980.2	357.4	629.9	12647.3	815.6	9164.1	371	558.9	519.6	18899.5	342.4	8868.7	472.8	623.4	433.7	15634.5	660.8	9637.7	510.4	664.5	649.9	14101.4	856.3
C4BPA	12934.4	9566.4	6036.1	11829.4	3836.6	10419.8	12027.1	3770.5	13678.9	5833.9	4744.8	12608.2	8655.1	8452.1	10174.3	10835.3	9935.6	8813.9	8031.4	8749	11431.1	11168.4	9080.1	10005.5	9782.7	3344.8	9482.7	4695.5	8894.3	8581.1	14486.6	3989.4	10885.3	8640.2	8848.3	12064.1	7418.6	4590	5830.3	7283.1	5867.6	8007.5	10293.9	6558	7121.4	8031.6	8370.5	7220.1	10599.8
C4BPB	3051.6	1678.2	1493.7	3368.8	614.5	2740.9	2890.2	911.1	3235.2	1668.6	737.3	2786.1	1848.8	1347.5	2124.5	2668	1846.7	2219.7	1966.5	1815.4	2654.8	3042.8	1673.9	2440.5	2367.5	650	2048	1462	1429.5	2027.9	3431.6	804.7	2519.8	2082.5	1425.7	2956.4	1376.9	862.7	1318.2	1971.5	977.2	2174.3	2509.6	1435.5	1551.5	2159.3	1441.8	1774.4	2319.7
C5	17995.7	8385.9	6282.3	12263.9	4987.2	15016.6	11293	3430.6	6582.2	3866.8	5463.5	15233.4	9256.7	3016.5	9472.7	16942.8	13727.8	11656.6	5887.6	5070.5	11495.3	6777.8	7565.5	11303.1	11417.7	1152.9	15653.7	5984.6	12148.6	11234.6	16413.2	6463.3	15428	10653.8	8837.7	14040.3	7138.3	3711.1	5940	10296.1	7464.8	11179.3	10966.6	5433.2	7813.8	10807.3	11130.9	9710.7	14515.5
C6	6593.2	3648.7	1752	2174.2	1205.2	4127.4	3696.9	1150.2	3091.3	1133.4	2020.5	5212.6	2640.7	1547.6	2211.9	3954.7	5530.4	4326.6	1417	2230.3	4575.6	1328.9	2808.7	4135.4	3922.6	516.2	3713.8	1174.1	5016.5	4375.6	5441.5	1911.9	6457	3074.3	4484.2	4812.7	2749.1	1554.2	2297.1	2319.9	2730	4027.9	3706	1809.6	2470.6	3043.6	4210.5	3711.6	6731.8
C7	5173.2	1667.9	1231.2	1442.7	743.4	2826.5	1805.9	675.3	1032.3	792.8	1124.3	3391.7	2697.4	727.4	1548.2	3158.1	3161.2	2623.2	1100	1054	2087.4	921.9	1596.8	2523.3	3374.1	246.2	3037	843.3	2908.1	2505.6	3560.7	1298.5	2900.2	2128	2133.7	3330.9	2164.5	700.5	1511.9	1973.1	1723.4	2589.5	2631.7	913.6	1548.7	1938.2	2423.5	2315	5356.4
C8A	1178.8	935.1	417.7	433.2	336	1998.1	476.8	253.4	330	264.4	547.5	2387.6	396.4	238.1	424	1282.5	1993.4	2644.6	229.7	318.1	722.7	288.9	752	1690.7	673.5	103.7	1021.6	287.1	1593.2	2043.8	760	527.4	1120.2	1222.8	1336.1	2171.8	373.2	292.5	520.9	723.3	1214	2018.2	861.1	360.4	682.1	1319.2	1406.4	1553.9	1663.6
C8B	2765.8	2635.3	1437.5	1521.2	957.2	2988.1	1800.9	1180.5	1514.7	824.4	1076	2561.6	1134.7	847.4	1763.5	2389.5	3360.5	2919.2	694.3	1728.9	2307.1	1100.3	1400.4	2176.5	1676.6	323.4	2704.7	895.8	2800.5	2738.6	2416	1716.6	3014.6	2022.9	1981	2581	1054.1	1177.7	1414.9	1700.6	1902.2	2566.2	1993.3	1454.6	1744.4	2103.1	2222.9	1874	3092.7
C8G	851.7	692.1	299	330	300.6	1267.4	302.5	265.5	187.1	284	430.9	1204.7	355.7	155	290.7	1088.9	1289.4	1467.9	129.2	287.3	441	281.8	524.2	840.5	531.2	85.1	642.9	222.7	1123.9	1235.9	484	439.5	612.7	1175	915.9	906.3	273.4	214.9	356.2	687.3	701	1245.3	492.7	289.5	343.1	1174.4	957.4	812.7	1249
C9	4129.6	2540.7	2288.8	3250.5	1904.4	2916.7	3210.8	1552.6	3408.3	1541.3	1835.4	4967.3	2105.2	1132.5	3183.4	4283.9	4739.1	2462.1	1596.6	1954.6	4044.5	2110.6	1979.3	3910.9	2505.9	411	4504	1539.1	3664	2344.2	4494.9	2196.4	5657.5	2886.9	2624.6	4565.6	1724.8	1272	2680.8	3568.8	2562.7	2290.9	2959.6	1982.2	2968.7	3727.7	3435.4	3474.4	4742
CD5L	4236	6645.9	2445.6	2074.7	524.4	1127.5	5014.6	708.1	2615.1	1226.7	2169.9	3312.2	3183.7	5277.4	3721.7	3176.8	1781	994.7	3503.1	949.4	2580.8	2499	3291.8	2428	3516.9	1847	3820.2	1008.5	1535.4	875.3	6206.4	697.3	2628.3	1738.9	3066.4	3153.3	1955	2465.8	1984.8	1917	846.9	899.6	3926.4	775.1	1581.2	1687.3	3760.8	1774.8	3653.9
CFB	4939.2	3766.1	2040.9	2758.4	1144.1	4511.4	2554.2	1034.6	2122.3	1635.3	1447	5699.5	1822.3	1126.7	2056.1	6373.3	5078.4	5110.2	842.6	1270.8	4129.1	1561.3	1870.8	4173	2837.6	393.3	3972.7	2001.9	3536	5484.2	3443.4	1480.2	5843	5127.5	2935.9	4931.1	1646.4	1450.8	2832.7	4192	3011.3	4475.9	3859.5	1136.2	3157.8	5464.5	3229.6	3862.3	6269.9
CFH	25518.8	16219.4	10653.6	15757.3	4437.4	20067	16081.6	5519	12469.1	9411.3	7872.4	21055.1	12129.7	6802.1	12159	24142.9	19517.2	19621.3	5894.4	8483.4	24658.3	7846	14146.4	17451.1	16040.4	2432.8	17549.4	8311.3	16239.3	19329.3	18159.2	8808.8	26270.1	21316	18550	19697.4	9445.9	6095.3	12180.5	14703.8	9547.8	17662.7	18639.3	8807.7	10685	17802.6	15205.9	13949.8	21828.8
CFHR1	645.2	523.6	152.1	334	128.7	323.6	272.5	140	254.6	213.6	195.8	790.7	254.9	227	236.3	743.7	644.2	462.3	104.1	223.2	647.2	148.9	245.7	479	451.1	75.2	472.6	164.9	780.3	478.6	334.9	240.4	882	1386.1	586.5	752.2	216.7	239.9	299.2	522.8	521.9	563.8	428.9	223.1	455.4	1034.4	543.3	507.9	780.4
CFHR2	41.5	593.6	130.2	321.1	98.8	848.2	20.9	170	152.6	186.2	275	1394.6	19.5	172.7	183.3	849.4	636	1433.2	12.8	345.2	351.1	174.5	446.8	1151.3	23.3	77.2	272.2	155.7	515.2	1475.8	28.1	281.4	493	883.7	798.8	1303.2	14.6	212.9	165.3	453.4	315	810.3	25.6	240	219.7	649.5	620.6	815.2	42.5
CFHR3	369	67.7	292.2	217	47.9	200.9	238.5	85.4	153	180.1	83.8	87.9	180.4	21.7	269.7	493	219.2	176.8	91.6	56.3	290	104.8	116.4	66	232.2	46.4	410	220.6	194.8	159.8	261.3	143.9	287.5	355.1	220.9	71.9	101.5	113.3	260.7	161.3	80.9	125.1	252.1	169.9	156.9	288.4	157.6	60.9	263.7
CFI	807.3	761.7	496.6	322.9	478.6	2045.2	272.4	290.3	485.4	317	1138.4	2277.2	368.1	235.6	457.2	683.3	3798.7	2488.2	178.2	365.5	953.3	284.5	1502.7	1695.8	515.8	87.4	1140.7	295.7	2750.3	2399.9	489.9	478.9	1422.9	895	2691.3	2119.9	233.6	231.4	689.9	551.2	1815.6	1952.1	518	292.5	690.6	975.6	2277.2	1609.2	921
CFP	1830.1	844.9	483.2	1019.2	202.9	1295.8	1372.3	309.9	1054.9	720.1	424.6	1480.3	1000.9	683.9	719.3	1083.5	770.2	1145.3	631.4	623.9	765.2	1080.7	681.7	1109.5	1282.3	204.9	763.4	390.2	615.6	1110.9	1503.7	283.5	790.3	805.9	671	1360.6	588.1	261.5	369.3	676.2	375.4	789.3	929.7	344.3	428.9	646.7	530.7	737.7	1287.4
CLU	5958.3	5467	2571.6	2342.4	1703.8	3822.2	3154.5	2347.3	2819.4	1403	1886.7	3774.5	3110	2634.4	2898.6	3266.3	4731.9	3195.4	1907.5	3971.2	3116.7	1965.1	2520	3265	3605.8	948.6	4158.2	1431.6	4122.3	3495.8	4601.9	2990.2	4328.1	3103.7	3001.7	3962.7	2164.2	1843.6	1759.8	3473	2228.7	3412.7	3403.2	2415.2	2177.3	3512.4	3248.9	2623.1	4660.9
CP	9494.7	5661.5	2127.7	2729.6	1528.2	6800.5	5075.6	1505.5	2417.6	1766	2219.9	7687.1	3788.2	1775.5	3190	4767.7	5966.4	5826.5	2532	2027.9	3894.5	1903.5	2575.1	5184.6	5899.2	788.6	5164.4	2105.2	4696.4	5830	7382.6	2965	5272.4	3866.1	3645	6531.9	3105.9	2776.5	2977	3282.9	3281.1	5056.6	5211.9	2272.7	3174.5	4510.3	3777.3	4503.6	7960.4
CPN1	63.6	283.6	97.9	23.1	88.6	99.9	37.9	144	66.5	24.1	83.8	88	24.8	131.5	81.7	49	271	90.2	12.8	183	102.9	16.8	116.1	71.6	28.8	40.2	128.6	12.7	218.9	105.1	48.5	119.3	128.3	30.2	203.8	96	37.8	94.2	91.6	30.6	170.7	84.3	39.2	134.1	74.6	38.4	267.6	59.3	72.8
CPN2	1042.4	735.9	555.4	499.4	427.8	642.6	644.5	303.1	857.6	456.2	483.3	546.9	406.3	295.4	711.2	660.3	1155.2	517.3	249.8	414.9	862.8	338.1	545.4	417.9	541.6	113.4	941.5	227.5	967.8	489.5	787.8	345.3	1121.6	599.9	508.5	519.6	344.5	349	603.6	539	668.2	493.8	673.8	386.2	628.6	635.8	752.8	358.5	847.9
CRP	1128.5	417.8	299.5	434	321.9	573.9	671.5	170.8	328.2	260.9	280	668.2	565.9	167.1	341.1	692.8	877.9	508.3	537.1	293.9	441.4	353	393.6	535.4	864.2	141.1	526.1	328.6	1048.8	602.3	1154	260.7	626	823.6	462.4	818.7	3382.1	2027.4	2354.3	3119.6	4589	5792.7	5623.4	1928.8	2660.9	3706.1	3441.2	4083.8	7193.8
DMXL2	294.5	469.6	104.2	159.7	257.4	223.4	91.8	135.3	0	140.7	264.3	238.1	96.5	157	99.1	510.7	818.6	375	56.8	183.2	200.3	114.6	306.8	178.7	114.9	50.4	203.9	85.5	636.8	336.7	113.5	139.1	298.4	448.8	604.6	237.6	56.8	112.2	133.9	201	288.9	170.8	88.6	93.5	125	199.7	590	155.7	266.8
DOCK10	389.9	33	395.1	164	82.7	523.3	305.3	8	802.3	64.1	93.7	853.3	202.9	7.8	622.5	214.3	276.6	471.5	145.1	30.7	739.4	102.2	113.7	667.9	235.8	5.4	736.9	72.6	194.3	440.4	419.3	22.8	920.3	147.4	126.3	794.4	117.4	15.6	394.2	183.1	169	420.6	294.7	22.7	495.9	215.8	182	587.1	446.6
EFEMP1	127.9	947	35.2	123.5	118.2	322.6	65.8	571.1	49.1	89.6	258.1	272.6	40.5	403.9	39.3	260.2	697.9	297.8	22.2	534.9	50.7	94.1	306.7	211.9	58.7	143.8	87.2	91.2	524	300	80.3	473.3	98.3	243.8	451.1	236.1	28	298.7	50.7	200.6	345	255.5	74.8	487.4	45.6	277.6	381.1	177.3	100.3
F10	254.4	440.2	223.1	159.4	37.1	97.5	142.1	173.1	316.1	117.4	76.8	96.2	138.7	247	234.2	213.6	190.5	103.4	74.9	250.6	387.7	126.5	112	70.7	170.8	77.5	365.8	83.5	168.7	103.8	179.7	193	465.7	178.3	148.6	111.2	76.8	163.7	195.6	131.7	121.2	64.6	135.4	148.6	216.9	122.9	139.2	64.4	163
F11	284	225.6	92.5	109	237.6	123.1	144.3	34.7	139.9	115.5	285	155.8	121.8	132.4	119.6	353	826.9	142.6	52.6	65.2	210.1	147.7	331.1	115.6	195	42.6	220.1	111.5	775.9	135.3	188.7	98.9	290.5	305.9	826.2	126.6	115.7	97	70.9	194.6	438.2	120.6	153.6	100.6	134.6	299.4	698.1	93.4	246.3
F12	1126.1	226.3	229.4	281	202.2	1179.1	606.6	58.3	484	176.1	337.2	1770.4	539.3	102.2	235.4	503.1	842.6	1335.6	264.3	107.8	579	167.2	469.8	1428.7	686.4	37.2	422.7	149.7	643.4	1433.7	720.4	146.5	812.1	361.9	595.5	1867.3	535.4	88.5	251.6	247.8	368.7	923.4	543.4	98	280.2	300.9	515	811.7	824.5
F13A1	1265.7	789.9	519.4	644.5	450.8	1252.3	801.1	422.3	624.7	440.5	451.7	1068.9	434	345.9	683.5	1006.6	1041.7	1082.9	342.3	481.8	611.1	551.4	664.5	775.5	705.7	110.1	1167.6	323.3	508.6	1000.6	931	318.1	996.8	759.2	953.5	1116.5	417.3	264.2	418.8	603.3	543.6	902.5	709	386.2	560	948	503.9	686.5	785.5
F13B	413.9	357.1	283.5	503.6	391.4	1995.4	134.6	127.4	240.3	370.5	859.2	1739.7	207.9	119.3	255.3	1068.6	2034.1	2461.9	73.8	103.1	485.5	289	1289	1506.3	249	54.9	622.2	382.4	1163.5	2385.9	266.8	262.2	694	1278.7	2512.9	2033.9	114.5	121.3	385.7	689.9	936.8	1858.3	270	165.4	336	1217.2	1444.4	1259.5	386.3
F2	6726.9	6164.9	2843.3	3301.9	959.3	5049.1	3690.7	2328.9	4762.6	2802.1	2198.6	7156.4	3132.9	2175.4	3038.7	5241.6	5262.7	4338.7	1647.3	2863.3	4177	2544.2	2607.2	5823.3	4189.3	728.6	4345.5	2088.3	3538.9	4457.8	5388	2937	6392.6	5137.6	3385	5849.1	2636.8	2221.1	2924.8	4070.7	2621.3	4103.6	3580.1	2211.4	3223.8	6156.4	3563.8	4434.2	5830.1
F5	866.9	93.9	103.4	623.7	342.6	528.8	409.9	43.7	174	251.6	270.4	483.6	700.3	45.7	151.8	745.7	766.1	379.1	362.4	70	155.5	577	385.7	322.5	701.5	24.5	291.4	289.3	538.9	380	613.3	62.1	312.8	591	427.6	448.9	341.8	66.8	108.6	576.8	426.5	352.5	413.7	67	133.5	666.9	460	287.7	665
F9	880.2	73.2	23.1	176.6	168	286.5	553.8	36.1	49.9	132.8	321.9	339.6	456	45.5	32.8	347.3	914.2	330.7	248.1	57.6	54.4	148.9	420.3	253	581.6	12.3	55.3	131.8	754	317.2	921.9	54.5	100.6	315.8	712.2	419.1	317.6	31.6	29.3	258.1	395.2	251.3	548.1	78.8	42.8	201.6	625.7	231.3	860.8
FAP	283.9	305.1	92.2	124.7	110.4	194.4	0	151.1	0	58	120	266.4	134.5	128.2	134.3	269.9	396.4	218.4	0	258.8	194.5	74.2	193.7	180.5	195.6	31.2	267.3	66.9	313.3	196	204.4	265.2	234.7	175.6	257.9	284	123.4	138.9	142.6	186.4	232.4	216	176.3	186.2	148.1	195.5	320.5	178.2	288.1
FBLN1	1839.3	1057.5	396.2	479.1	205	1724.5	967.1	648.5	530.3	275.7	270.1	1762.7	1046.5	503.4	514.1	756.3	696.7	1632.6	511.8	1363.8	666.7	463.1	431.3	1326.8	1176.2	158	820.3	313.3	533.4	1328.4	1236.1	1351.9	900.9	722.2	532.1	1604.3	710.9	457.6	394.7	572.5	327.7	1246.3	976.7	1004.8	452.2	744	547	1016.2	1474.8
FCGBP	5090.1	2449.5	2671.1	2406.3	706.6	2382.7	3153.2	1950.3	4177.8	1566.5	990.3	1492.9	3794.8	1648	3362.3	3095	1864.9	1818	2331.4	2655.3	3968.7	2954.7	1498.1	1543.5	3717	662.1	3946	1336.6	1661.9	1523.5	3839.9	1417.1	4364.7	2126.3	1868	2019.6	1945.5	1050.5	1947.5	2398.8	1062.3	1499.4	2793.9	1889.3	2375.6	2210.6	2066.2	1173.9	3985.9
FCN1	248.8	112.1	37.6	93.9	132.2	153.8	161.4	34.6	105.6	34.1	99.2	185.1	125.8	72.5	71.7	102.3	171.3	137.2	97.2	90.5	145.8	68.2	113.3	126.9	150.9	0	67.8	30.2	172.1	129.5	181.1	43.6	165.9	52.7	153.2	121.8	92.8	52.5	40.4	49.4	83.9	86.2	91.3	55.8	63.1	37.9	162.8	62.4	111.7
FCN2	1542.6	246.3	296.4	913.7	818.2	1349.8	1075.3	92	1005.4	275.6	444	1496.2	813.9	137.1	716.7	925.8	1093	1067.5	682	173.9	1453.3	702.3	653.2	921.1	1049.9	44.4	800.4	382.8	1043.9	1100.2	1440	141.2	1628.9	388.6	753.5	1166.7	632.7	118.5	375.9	544.8	608.6	1000.6	780	174.1	644.5	475.8	791.2	694.2	878
FCN3	901.8	670.7	265.2	986.3	443.7	463.6	746.3	359.1	324.1	276.3	311.3	538.9	456	248.4	590.6	884.5	751.5	347.2	440.8	523.5	735.7	713.1	399.4	420.8	678.2	92.8	702.8	321.1	712.6	333.9	966.4	545.8	893.6	579.2	403.5	554.2	496.1	347	342.1	730.9	378.3	375.8	627.8	580.7	332.2	474.1	542.8	353.4	540.8
FGA	34836.5	23838.4	14088.4	24559.2	15496.1	29970.5	25549.1	9004.4	21975.2	8384.9	12573.2	31302	18618.1	11645.7	23076.8	28504.5	25837.3	25756	15704.5	13244.4	27751.4	19310.3	20259.8	27411.2	22014.7	4714	26747.5	10480.3	12499.2	25215.4	32854.6	11827.3	34242	17579.4	21601.5	31357.5	24855.5	14298.8	17439.3	22757.3	19748.1	27654.3	29834.8	17760.3	21040.7	22810.5	23601.4	22069	27398.5
FGB	30252.8	16930.2	15759	20333.2	9396.2	24826.7	23176.2	6818.6	21273.5	7351.9	8453.1	24652.5	17304.4	7523.7	21811.3	20228.5	18149	17973.6	15728	9048.9	26364.6	16124.1	14044.1	20798.9	18872.7	3513.8	27137.1	10191.5	9509.1	18734.1	28596.8	8814.2	32385.9	13958.8	13088.7	23226.6	16930.8	9033	16633.9	15859.8	12605.8	20169.2	25293.5	12089	18255.1	17897.7	14072.9	16512.6	24189.2
FGG	25718.1	16207.5	10604.5	19227.2	8179.2	20817.2	18885	6190.1	16858.1	6400.1	6895.8	22065.4	14394.7	7815.9	16901.4	20275.8	16275.6	15842.3	12865.8	9381.9	20757.3	15317.1	11997.1	17949.9	16511.6	2936.9	21075.3	8126.9	8600.9	15869	24598.2	8329.4	25800.9	12947.2	12035.1	21581.4	18269.1	10558.4	13975.1	17436.7	13220.5	20641.5	23460.9	13111.8	16857.9	18674.8	14382.4	15926.3	20465.2
FN1	20370.8	12608.6	5294	14309.7	6266	16834.4	12200.4	3167.3	6487	3653.9	6089.6	16661.8	16068.2	7913.6	18324.2	18062.4	11131.8	12836.5	9074.8	7731.1	17663.1	12937.3	9268.1	10512	15739.8	2466.2	23442.2	6785.3	12890.4	12829.8	15983.6	5542.6	18747.1	11363.5	9532.3	14830.2	6500	3310.8	8344.3	8962.9	5524.2	7625.2	10181.5	5173.8	6600.4	9860.7	9959.6	4734.1	8576.7
GC	4204.2	4529.1	1449.8	1170.1	937.6	3856	1069.2	1251	682.4	1202.1	1982	3515.9	1507.5	1049.1	882.5	3266.6	7541.7	5753.2	985.3	1749.2	2360.4	1513.6	2890.1	2986.6	1718.6	534.8	2908.1	834.6	5543	6486	1492	2407.8	3658.2	5029.1	6130.5	4304.8	922.2	831.2	2433.8	2346.5	3019.7	3948.8	1534.4	829.2	1930.6	3232.5	4711.1	2624	4149.4
GPX3	394.2	298.4	432.1	201.4	141.7	179.7	243.5	163.3	374.5	144.4	205.7	186.1	232.4	108.5	450	256	468.5	150.4	128.1	166.8	584.3	98.7	235.4	148.8	245.5	41.6	775.6	160.6	389.4	134.9	356.6	183.9	733.1	311.1	320.4	162.7	114.8	96.8	457	226.7	197.3	137.5	293.6	131.7	446.4	337.4	339.8	115.3	440.8
GSN	3563.7	621.8	583.8	1047.7	818.4	1991.3	1258.4	287.9	674.5	716	1066.3	1808.2	1556.9	231.8	707.9	2394.1	2879.7	1752.9	507.7	463.2	1123	610.3	1223.8	1453.1	1998.4	98.1	1440.8	554	2266.4	1703.4	2537.7	505.8	1592.3	2009.2	1753.1	1857.5	919.1	193.6	674.4	1282.1	1300.6	1430.4	1583.6	283.6	786.1	1673	1616.8	1134.6	2475.7
HABP2	1127.7	195.1	249.4	527.3	339.4	1034.4	693.1	58.5	608.2	325.3	509.5	1235.1	570.4	120.3	430.2	629.1	1237.1	1019.5	287.5	116.2	790.2	494.5	771.1	908.6	720.5	39.2	409.7	230	1017.6	994.9	1035.3	104.7	934.4	776.2	1101.6	984	318.9	100.1	266.4	416.2	591.4	729.1	664.2	83.2	431.1	824.2	927.2	680.3	963.9
HBA1	1652.1	3590.7	1681.7	1882.6	724.4	1493.5	1452.1	1333.2	3467.9	1762.6	532.1	1645	803.6	1486.4	1359.3	1921.3	1698.1	1727.5	728	2063.4	1084	1688.8	823.6	2132.8	1658	686.2	1670.6	1810.4	3630.4	2813.4	1765.2	1122.7	1142.6	2458.2	1212.6	2403	1422.7	2316.2	2113.8	1395.7	499.4	1999.5	1092.4	4232.3	902.8	2133.3	2326.7	1128.7	1521
HBB	2230.6	4078.6	2302.3	1944.9	731.9	1308.3	1754.7	1784	4622.2	2026.7	437.8	1383.5	1048.4	1570.1	2064.5	1915.5	1874.5	1126.7	1151.8	2800.8	1573.7	1872.1	809.6	1662.1	1999.2	808	2856	2353.9	3811.1	2205.3	2227.5	1795.4	1618.8	2607.4	1058.5	1763.9	2000.7	3002.7	3615.6	1545.3	683.6	1610.8	1395.8	5855.8	1466.7	2575.6	2414.6	1043.6	1881
HBD	226.1	636.3	387.9	281	13.2	250.8	159	240.4	800	267.2	15.3	258.1	133.4	289.1	402.9	352	39.9	219	85	368	242.5	275.4	22.4	239.5	165.2	99.1	539.1	242.5	52.1	260.9	172.3	256.9	385.5	414.6	24.5	247.6	100	360	421.2	276.2	19.2	209.7	110.2	626.6	280.9	384.7	36.1	153.7	170.1
HBE1	155.9	257.3	190	174.4	112.8	166	159.6	104	302.6	200.1	2.6	177.3	69.8	85.7	143.5	177.6	254.9	175.8	92.5	128	120.6	132.8	79	197.6	153.2	53.8	241.2	220.8	344.5	241.9	157.7	88.7	90	257.2	12.4	202.4	119.5	103.6	241.2	153.6	115.1	192.8	91.6	294.9	83.3	233.6	159.2	124.8	140
HP	17410.6	12095	7684.5	14340.1	2864.5	8341	13932.9	10335.5	9409.1	9046.2	4794.5	17585.4	6646.7	5901.3	8229	14465.8	9918.4	7440.8	5603	13605	9710.2	9815.3	7994	13532.6	7879.6	2226.6	9526.8	8838.8	8680	8002.6	13269.7	6510.1	10239.4	9502.6	10764.7	15883.8	9619.9	8035.5	11571.4	16586.5	6547.9	9925.9	9156.3	15927.1	7532.7	12634	10986.4	12471	15172.9
HPR	1716.3	1842.5	1112.2	1009.1	319.1	533.2	2032.3	746.2	863.1	505.6	548.1	622.4	1008.7	1114.9	1235.8	1439.7	879.7	486.9	1292	958.2	929.9	669.7	724.2	473.6	1149.2	306.3	1368.6	588.9	801.6	456.4	2337.4	513	1102.9	762.3	865.8	651	503.3	676.3	715.7	1011.1	415.1	397.1	1427.1	782.6	614.7	787.7	946.8	272.5	1410.6
HPX	4197.8	3503.5	1458.8	991.4	615	2765.1	1291.7	893.9	828.5	814.4	1341.6	2774.6	940.2	942.6	885.6	2538.7	3797.1	4056.8	513.4	2005.5	2022.5	718	1864.4	2752.8	1649.4	413.5	2130	994.5	2881.1	4270.2	1461	1971.9	3304.1	3784.1	3526.6	3245.5	895	851	2407.8	1788.8	1800.4	3227.8	1644.3	896.1	1174.8	2506.3	2845.7	2226.7	3453.1
HRG	2945.3	1867.3	931.2	979.4	458.6	3264.4	1225.9	422.4	810.8	1029.7	811.8	3497.3	1164.8	464.2	704	2017.1	2599.3	3067.2	408.9	664.2	1600.7	750.4	943.9	2172.5	1923	158.2	1746.1	734.3	1911.4	2875.9	1258.7	937.2	2071.2	2686	1552.6	2369.5	734.9	753.1	1263.7	1384.9	1325.2	2490.3	1193.3	612.6	1243.4	2857.4	1155.1	2001.8	2389.4
IGFALS	651.5	319.1	145	271.1	263	598.7	446.6	107.2	157.4	208	337.1	706.1	345.4	185	170.6	454.7	789.9	585.8	199.3	175.9	215.1	212.6	394	505.5	462.1	78	280.5	230	682.3	460.6	658.6	174	312.2	420.7	484	707.2	288.1	129.3	160.5	330.6	406.1	540.4	477.4	149.3	207.3	481.5	559.7	352.9	654.8
IGHA1	3777.2	2816.2	2871.8	2123.9	1416	4072.5	2749.1	4862.8	1398.5	904.4	1348.1	2859.5	2119	1267.9	3440	3941.7	6422.3	3164	1386.6	4910.3	1985.5	1114.9	1861.9	2090.2	2534.4	522.7	4905.2	1242	5677.7	2780.8	3599.4	5298	1993.5	1969.1	2012.3	2237.1	2605.2	1205.6	2419	4043.3	4188.6	3267.5	3433.4	5907.8	1694.7	2456.1	2525.9	1850.3	3006.3
IGHD	594.1	168	185.2	281.1	438	74.7	724.7	75.9	143	80.4	252.1	204.1	282.8	95.5	241.4	636.7	1774.3	81.1	232.6	144.9	294.9	117.3	294.1	148.2	273.1	32.5	338.7	204.7	1618.9	90.2	884.8	167.1	278.5	135.4	396.1	189.7	200	100.8	174	484	850.5	66.8	797.9	135.9	106.1	154.4	281.9	132.5	475.8
IGHG1	17987.2	4248.1	5373.8	7700	5490.1	3028.7	6106	989.6	3073.5	3782.6	5926.1	6179	6851.1	1024.7	6683.6	14736.4	22167.7	3102.3	2761.3	1473.1	10134.4	4232.9	6263.6	4189.4	11279.7	662.9	16258.6	4671.5	18345.8	2667.2	8707.8	2851.2	10065	16930.2	9667.2	4536.3	6150.3	1406.2	8793.8	11551.4	12631.1	3675.4	12261.7	2408.3	8852.7	17480	10668.1	3472.8	16226
IGHG2	6511.1	2837.3	3054.8	2730.7	1439.4	5686.3	2407.4	1208.1	1073.7	1684.6	1335.8	4676.1	2271.4	939.1	2856.8	4308.9	4527.8	5968.6	814.8	1980.4	2366.5	1499.6	1839	3382.7	3925.8	520.3	6516.2	1827	3511.3	4608	2845.7	2792.6	2567.9	4606	2421.7	3680.8	2481.3	1124.2	4646.6	5148.3	2779.1	7145.6	3621.5	2782.3	3141.2	5097.4	2827.5	2966.1	5723.9
IGHG3	3457.9	12602.7	1402.7	3334.1	1381.5	14368.1	2998	2418	832.9	1087.6	1109.4	16006.2	1574.8	4079.7	1636.6	5837	4777	15885.9	1027	3871.4	1487.3	1148.5	1810.6	11558.1	2190.1	2057.8	2945.7	1953.5	4862.6	11238.1	4038.6	5015.8	1591.3	2967.5	2561.1	11077.5	1285.5	4811.4	1800.1	4847.9	2767	14477.9	4684.8	4523	1676.3	3476.4	2640.7	8314.1	2870.9
IGHG4	2991.1	962.6	369.4	445.8	546.2	2169.1	554.1	333.4	223.9	190.3	455.4	1730.9	1138.4	351.7	719.3	1127.5	2016.8	2543.2	248.2	662.2	785.8	250.8	628.3	1126.7	1858.2	143.1	1694.2	272.5	1853.2	1737.3	958.9	1041.9	748.9	887.7	872.8	1277.5	899.8	381.8	806.7	908.1	1184.2	2173.3	1177.4	845	610.1	874.2	940.1	1001.7	2847.3
IGHM	13570.3	32325.9	8222.7	6438.8	3122.8	3788.3	15993.2	3085	8639.6	4038.9	10982.1	10722.6	10417.6	20763	12132.5	9454.2	5847.7	3245.8	13456.5	4108	7970.4	8410.6	13204.3	7539.7	11224.4	9144.3	12982.7	3451.2	5634	2878.8	19801.4	3303.3	9350.9	5610.4	12150.1	10380.9	6787.3	12736.3	6044.6	6707.3	3527.7	2815.3	13349.4	3694.7	6345	5950.7	16594.3	5751.2	11974.4
IGHV1-18	85.4	386	367.7	366.2	149.4	611.5	104.1	68.4	309.1	139.6	135.9	807.3	63	220.9	508.5	716.6	363.9	708.1	61.4	120.1	496.2	227.7	187.1	590	61	88.7	897.9	220.5	341.1	649.4	100.6	125	562.7	506.2	166.1	672.8	26.5	132.9	429.5	540.3	178.7	610	79.7	119.7	383.2	486.6	230.9	477.2	68.3
IGHV1-2	211.4	36.4	68.3	39.5	339.6	46	339.1	86.3	60.4	19.8	336.9	45.2	143.5	80.4	72.1	75.3	1226.2	34.4	173.7	100.4	79.8	32.2	426.9	35.8	191.7	26	113.1	28.4	1211.6	31.1	332.3	87.2	72.7	42.7	573.5	44	105.2	47.2	56	47.8	603.7	28.1	340	113	31	50.2	634.9	27.7	311.6
IGHV1-24	50.2	837.9	21.4	164.9	24.3	242.4	75.8	129	17.6	108.5	9.9	320.7	28.8	472.8	15.2	338.5	0	300.4	82.6	253	47.6	94.2	13.4	216.1	33.1	172.3	30.9	14.4	0	277	70.5	149.8	43	272.9	18.6	231	12.5	243.7	27.2	228.3	24.7	229	51.2	178	24.1	223.1	15.8	141.1	43.1
IGHV1-3	55.2	1238.1	671.1	27.2	30.2	655.4	30.7	185.8	373.2	37.6	61.5	726.7	33.1	671.1	847.5	63	59.3	750.9	21.5	317.2	772.3	35.5	93	508.5	38.4	312	1331.7	25.8	45.5	720.6	48.7	223.4	803.3	81.1	93.9	593.3	19	364.9	726.9	39.4	37.5	586.5	45.3	259.1	625.2	59.6	90.1	404.8	47.3
IGHV1-46	771	175.2	595.1	31.6	34.4	655.4	607.8	41.1	313	12.5	25.9	726.7	247.1	79.4	760.4	49.4	75.2	750.9	199	44.7	689.5	18.1	28	508.5	393.3	62.6	1199	36	61	720.6	547.8	60.3	715.7	46.3	34.4	593.3	630.3	56.1	658	70.1	35.8	586.5	579.6	63.2	538.5	42.3	35	404.8	435.3
IGHV1-69	1985.5	2059.5	366	1369.4	601.3	477.4	711.6	305.9	181.4	582	588.1	423.4	621.2	874.5	378.3	2556.4	2146.9	545.1	296.7	530.4	619.4	641.8	681.1	311.2	1165.6	333.3	626.6	583.9	2106.4	446.6	793.6	543.4	515.5	2158.8	1072.9	221.7	677	533	473.4	1627.4	974.1	326.2	849.8	514.2	259.2	1933.5	1092.5	151.7	1444
IGHV1-69D	1120.9	1414	41.2	38.3	57.5	477.4	617.7	205.5	23.8	24.2	44.8	423.4	268.5	581.9	46.5	56.9	151.3	545.1	247.9	358.4	49.4	27.4	58.5	311.2	611.8	224.1	79	27.8	139.7	446.6	665	377.3	48.6	60.1	89	221.7	535.4	307.2	47	52.6	94.7	326.2	726.4	341.3	38.9	50.2	72.9	151.7	747.8
IGHV1-8	894.4	219	115.1	276.9	22.1	718.8	755.5	64.7	71.6	194.7	16.9	825.4	312.2	82.1	117.4	483.2	47.5	803.3	297.5	61.7	107.2	207.8	20.3	585.1	475.7	86	167.2	100.8	53.9	764.1	715.1	87	98.4	438.4	25	684.3	673.4	76.6	107.6	346.6	27.7	637.7	708.8	80.9	70.5	399.9	30.7	473.3	547.9
IGHV3-11	697.4	755.2	427.2	459.1	301.4	686.3	612.1	121.2	204.3	175.8	269.7	785.2	510.7	328.2	524.3	786.4	807.1	494.6	392.1	156.5	353.9	237.4	394.2	563.4	464.2	146.1	724.2	274.6	588.5	414.8	628.9	194.4	363.9	465.1	419	587.2	175.5	205.8	330.6	422.4	330.2	500.8	526	169.4	245.1	415.8	411.6	386.1	618.7
IGHV3-13	223.9	166.3	82.1	102.3	9.6	529.7	118.3	151.7	83.1	27.3	9.8	576.7	146.6	39.6	131.7	174.7	131.1	494.6	68.9	181.6	103.7	87.7	12.1	390.5	157.8	36	202.7	46.6	137.1	414.8	153.5	154.7	128.9	182.2	18.9	479.7	73.2	78	92.2	153.5	79.1	402.4	145.3	143	139.8	216.6	20.1	286.7	179.9
IGHV3-15	246.9	1731.2	384.8	111.5	83.1	154.7	152.6	203.7	248.4	46.2	112.8	278.6	173.3	869	548.2	172.4	295.3	217.2	135.5	341.5	302.4	115	140.1	167.4	201.5	344.2	908.2	56.6	83.9	165.8	282.7	327.1	460.3	222.6	180.8	231.6	76.6	629.2	409.2	148.3	42.7	137.4	194.8	291.9	290	194.1	168.1	140.1	220
IGHV3-20	697.4	755.2	427.2	33.7	18.5	686.3	612.1	121.2	204.3	21.4	26.6	785.2	510.7	328.2	524.3	0	76.5	494.6	392.1	156.5	353.9	28.5	38.1	563.4	464.2	146.1	724.2	23.7	81.3	414.8	628.9	194.4	363.9	62.3	62.2	587.2	175.5	205.8	330.6	67.4	43.2	500.8	526	169.4	245.1	51.1	66.7	386.1	618.7
IGHV3-23	1237.7	788.4	666.5	972.8	152.8	26.4	668.7	66.4	520.5	380.9	295.2	26.7	825.6	413.9	971.1	1781.5	1331.7	21.3	351.8	116.4	773.5	661.6	464.4	19.1	864.6	103	1451	518.5	1261.4	20.2	825.9	164.6	896.6	1237.4	469	18.6	509.5	212.3	556.2	1395	655.5	17	757.1	147.1	472.9	1099.3	652.1	17.6	1090.7
IGHV3-30	1958.3	788.4	1017.1	1311.4	355.8	1208.4	1073.6	66.4	811.8	500.5	488.6	1968.6	1147	413.9	1513.3	2618.3	1911.1	1781.7	524.7	116.4	1247.1	842.6	708.9	1326	1354.9	103	2264.2	667.3	1828.5	1420	1433.2	164.6	1376.8	1643.1	796.2	1700.5	814.7	212.3	1028.1	1845.1	950.1	1671.2	1278.1	147.1	772.9	1482.8	1063.4	1230.4	1640.4
IGHV3-35	342.7	234.1	90.7	194.4	47.8	178.8	140	31	53.8	49.8	163.9	215.2	249.9	131.2	136.6	357.5	444.3	187.6	92.5	65.4	84.3	110.7	208.5	162.4	277.7	54.7	261.5	16.1	388.7	175	185	81.5	117.7	254.1	218.8	170.3	138.5	118.1	115.6	334.9	261	204.8	195.9	71.1	77.8	301.2	278.2	163.7	283.8
IGHV3-43	341.6	282.1	144.1	48.6	17.5	154	207	45.7	95.9	28.3	31.2	279.7	197.4	130.3	229.5	98.6	276.8	157.7	93.5	75.9	196.5	40.3	46.9	189.5	234.4	38.8	423.8	23.5	228.7	153.1	304.3	111.6	130.1	121.8	57	203.1	97.6	97.7	151.4	54.3	131.4	119.2	248.5	84.3	143.9	94.8	55.7	148.6	316.8
IGHV3-43D	758.1	531.7	288.3	178.6	104.4	651.4	415.1	50.5	100	88.4	252.8	653	460.2	272.4	405.9	518.3	1119	741.7	337.6	91.5	243.7	152.1	337	455	241.6	82	693.7	158	990.5	629	546.3	109.2	321.1	363.9	399.5	552.7	258.7	228.8	337	409.9	628.9	688	464.4	91.4	253.7	362.6	452.6	407.8	691.6
IGHV3-48	119.6	755.2	427.2	28	301.4	686.3	118.9	121.2	204.3	23.3	269.7	785.2	71.1	328.2	524.3	43.9	807.1	494.6	61.2	156.5	353.9	15.6	394.2	563.4	76.6	146.1	724.2	24	588.5	414.8	125.7	194.4	363.9	55.2	419	587.2	21.4	205.8	330.6	35.5	330.2	500.8	92	169.4	245.1	43.8	411.6	386.1	93.8
IGHV3-49	479.9	483.7	211.2	525.9	262.9	434.2	304.4	87	224.6	234.3	457.8	470.5	279.7	255.8	348	825	972.9	344.3	202.9	119.6	342.5	342.1	656.6	296.7	323.2	134.4	479.8	335.2	698.5	307.2	392.9	139.6	433.1	812.4	711	338.4	165.9	179.4	197.4	570.6	475.3	321.6	389.3	141.9	246.5	776.1	799.5	234.1	395.2
IGHV3-64D	680.8	884.7	300.6	192.2	91.9	506.9	294.7	120.7	219.9	97.7	161.8	611.6	449.5	368.1	411.1	367.2	486.2	441.8	198.3	192.8	311.7	152.8	182.4	411	504	158.7	674	125.9	425.2	386.9	443.8	201.2	391.3	283.1	191.8	499.4	168.5	319.1	284.4	231.5	249.8	378.7	443.4	152	265.4	316.4	251.1	439.4	613
IGHV3-7	2046.9	3058.2	1008.3	1215.1	557.9	1575.6	1848	367.1	631.3	397.8	592.7	1772.6	1368.6	1537.4	1354.6	2029.4	1329.8	1409.1	1207.1	492.3	1062	686.2	786.6	1228	1491.3	697.2	2071.6	684.1	1100.7	1149.2	2109.3	553.9	1029	1162.9	919.2	1381.6	546.4	1228.8	1171.8	1428.1	661.7	1500.6	1937.2	510.4	765	1160.8	1061.4	1083.1	1620.1
IGHV3-72	1227.5	1194.7	210.8	539	144.6	668.9	698.9	273.4	152	186.2	326.2	662.4	766.2	658.4	361.7	1078.8	1006.9	668.9	472.9	460.8	303	299.7	478.2	515.1	941.2	240.6	601.1	270.3	946.5	628.1	1066.2	349.9	399.6	649	622.1	647.2	389.7	422.7	250.7	722.6	477.2	504.2	847.2	403.8	237.8	595.9	636	410.8	1138.4
IGHV3-74	386.1	193.2	152.6	109.7	340	931.5	131.5	22.8	146	37.5	310.1	1059.5	298.2	100.2	262.7	186.7	818.3	711.5	105.8	40.8	250.8	75.5	381.9	691.7	353	21.4	445.7	54.3	653.6	735.8	201.3	45.7	281.1	125.9	413.4	805.9	218.1	50	30.7	166.5	394.4	540.5	186.4	38.2	152.2	143.9	438.5	535.6	588.2
IGHV4-28	822.7	1088.4	236.7	339.9	198.2	882.1	501.5	223.5	318.8	235.8	177.8	1131.2	407.4	557.4	561.9	937.5	792.1	1028.5	335.9	362.3	529.8	330.6	323.7	656.3	522.6	200.4	974.6	279.3	767.3	758.7	807.5	393.2	607.9	721.2	471.1	752.1	198.1	376.7	591.8	783.9	332.2	923.1	699.1	431.9	474.1	845.1	450.2	664.2	755.8
IGHV4-30-2	1202.4	1208.1	251.7	121.1	187.5	854.3	1019.1	177.2	191.9	105.1	197.4	1180.4	577.1	795.3	461.9	253.1	689.1	941.3	320.9	248.6	451.5	132.1	181	786.3	837.9	237.1	794	83.9	601	761.1	1195.3	249.6	481.7	371.2	315.3	1018.6	325.5	435.6	569.4	259.7	281.5	905.5	937.7	246.8	416.1	347.5	290.4	732	1043
IGHV4-30-4	1413.1	2377.8	732.9	547.8	730.5	1319.1	1234.7	472.7	515.9	444.6	649.9	1552.6	701.8	1397.5	989.9	936.5	2313.9	1196.7	817.4	679.7	894.6	691.6	793.9	1052.5	893.5	449.8	1784.1	340.9	1974.5	1068.6	1251.4	794.2	966.4	1046.6	1030.6	1227.4	284.6	943.1	967.2	763.5	1165.8	1186.7	1141.3	782.1	844.1	1135.2	1108.8	896.6	998.7
IGHV4-31	1065.4	1208.1	197.2	82.6	187.5	82.5	1019.1	177.2	175.7	74.7	197.4	306.5	522.9	795.3	389.2	147.9	689.1	68.1	283.8	248.6	367.8	98.3	181	219	742.6	237.1	628.4	55.2	601	83.4	1090.1	249.6	393	198.2	315.3	263.1	209	435.6	346.7	100.9	281.5	73.6	794.4	246.8	325.4	187	290.4	217.6	916.1
IGHV4-4	527.1	1208.1	168.3	82.6	187.5	772.4	133.9	177.2	122.8	74.7	197.4	1048.9	190.9	795.3	241	147.9	689.1	850.3	67.9	248.6	275.7	98.3	181	697.5	339.4	237.1	370.5	55.2	601	671.9	174.4	249.6	322.9	198.2	315.3	885.6	101.2	435.6	160.8	100.9	281.5	731.3	177.7	246.8	382.6	187	290.4	640.8	395.6
IGHV5-10-1	1106	762.3	254.5	285.4	203.4	231.7	1165.9	98.1	196.2	116.8	543.1	200.1	550.3	337.1	327.6	693	680.5	296.8	966.7	176.7	618.1	144.4	690.7	143.7	666.9	111.6	541.5	132.3	585.9	246.5	1268.4	167.9	805	425.4	948	176.7	412.5	248.5	335.9	463.1	311.4	239.1	1053.7	189	498.7	402.1	1140.3	120.1	743.5
IGHV5-51	1845.3	2632.7	1025.9	982.5	203.8	1336.9	1885.3	451.5	792.9	597	103.6	1582.3	940.3	1385.3	1126.3	1836.6	433.4	1490.4	1502.8	587	1176	880.4	347.7	1178.8	1197	785.9	1854.6	585.4	411.5	1326.6	2081.5	615	1312.6	1517.1	325.3	1288.6	1076	917.7	1079.6	1269.7	235.6	1305.8	1775.8	606.3	933.7	1445.2	363.4	899.8	1365.7
IGHV6-1	437.9	1646.6	536.6	453.1	281	392.6	626.6	162.9	557.7	436.7	253	482	292.8	897.4	757.7	732.3	756.7	415.4	433.9	356.2	662.4	746.6	320.2	332.1	294.2	347.5	1098.5	260.7	643.6	326.3	671.4	382.1	758.6	974.9	170	397	90.6	626	428.7	545.9	413.8	337.3	440.8	384.4	572.6	1064.3	414.3	249.3	322.9
IGKC	2690.4	2909.4	1092.2	1186.3	1116.2	1831	1268.3	568.7	534.2	634.1	821.1	1659.5	1346.9	1148.6	1151	1889.9	2814.4	1549.3	857.3	678.7	1296.4	817.1	1300.8	1424.2	1733.8	747.1	2281.5	966.7	2537.2	1653.2	1647	1175.7	1327.4	2266.1	1505.1	1595.1	850.3	1165.4	1658.3	2065.8	1923.8	2232.3	2045.6	1102.5	1182.2	2293.1	1746.8	1393.8	2364.7
IGKV1-12	299.1	258.2	219.7	272.7	88.1	277.1	195.9	69.8	168.9	212.9	72	255.2	175.7	113.2	203.7	374.8	196.7	284.1	96.8	110.6	299.9	198.3	105.3	302	255.1	75.8	347.9	250.7	174.2	291.6	240.9	121.6	322.4	461.8	117.7	296.3	84.2	90.6	211.7	259.3	109.7	291.7	245.9	115.7	168	439.9	110.9	233	280
IGKV1-16	30.9	746.9	85.5	80.3	82.3	106.1	46	108.1	82.6	49.7	96.2	205.3	20.8	344.6	101.1	121.5	173.4	25.3	24.8	128.4	117.6	63.3	138.7	140.1	25.3	191.7	176.6	63.4	164	20.6	46	138.5	115.9	25.6	135.5	44.8	7.4	215.9	75.4	91.5	61	21	32	123.7	58.7	91.7	149.1	113.9	26.7
IGKV1-17	1169.3	362.2	150.8	279.1	82.4	394.3	775	57.4	117	191	91.5	656.9	662.2	174.8	211.3	569.2	261.2	497.1	517.8	108.9	216	380.1	89.9	421.1	747.5	73.4	451.6	169.8	264.2	404.1	770.5	105.9	239.8	401.9	190.5	451.3	314.3	157.5	226.8	415.1	171.8	331.1	810.2	135.4	179.7	713.9	176.9	312.5	913.8
IGKV1-27	168.8	292.7	239.4	62.9	94.9	67.7	94	36.2	19.9	31.5	65.5	73.6	87.2	139.1	236.6	86.8	175.3	62.2	61.8	32.2	144.2	41.6	105.1	58.2	117.7	94.1	333	38.9	146.7	61	119	45.2	126.3	67.8	48.9	59.2	92	84.6	160.2	50.2	98.4	44.7	131.6	39.3	82.9	75.3	106.4	54	146.8
IGKV1-37	179.7	160.9	57.8	66.6	18.1	83.2	71.7	64.6	81.3	31.8	9.1	67.7	98	64.7	80.2	96.1	43.7	72.1	67.6	69.2	97.8	42.6	16.3	63.3	129.5	37.8	132.5	49.1	43.2	67.3	124.8	81.9	79.3	99.8	17	69.1	81.9	77.7	77.5	79.8	22.1	59.4	89.7	76.8	93.5	83.1	19.1	48.3	156.6
IGKV1-5	320	157.8	115.3	185.2	94.7	377.8	313.3	11.5	148.5	146	95.8	522.8	247	56.8	178	332.5	241.2	279.1	240.3	9	86.1	167.6	152.8	361.1	219	47.9	289.1	187	70.3	266.9	312.3	17.2	308.4	269.2	55.7	345.3	52.4	38.7	154.6	186.8	113.8	304.1	275.9	17.5	143.8	308.5	160.4	297.7	238.9
IGKV1-8	261.7	407.5	271.2	97.5	142.9	433.1	151	97.4	209.6	62.9	111	478.7	87.2	160.1	291.3	101.2	301.5	388.9	86.9	124.4	156	102.3	139.1	358.9	191.7	107.9	481.3	67.9	192.7	398.3	193.8	138.2	234.1	140.8	89	410.1	110.7	159	276.9	148.7	166.7	425.1	205.4	168	167.4	149.7	149	309.2	232.6
IGKV1-9	168.8	381.7	218.9	76.3	128.4	398.4	94	85.6	185.3	49	88.1	404.1	87.2	147.8	202.2	46.5	250.5	348.3	61.8	100.3	156	80.1	139.1	317.1	117.7	100.5	354.2	57.8	192.7	355.4	119	112.5	234.1	100.7	89	365.3	92	143	208.8	118.2	142.2	391.5	131.6	143.7	140.4	108.6	149	276	146.8
IGKV1D-33	204	224.1	100.2	98.9	183.1	110.9	63.8	61.2	86.6	55.1	80	145.4	149	104.6	123.4	84.9	212.9	35.4	111.8	74.9	206.3	96.8	86.7	111.2	169.8	52.5	208.1	76.3	179.5	83.1	166.6	98.9	163.2	151.2	107.3	108.6	70.2	89.2	119.4	108.8	115.8	78	152.1	118.7	111	144.5	117.7	94.3	171.1
IGKV1D-39	253.8	472.6	155.4	162.3	88.1	182.1	265.6	111.9	134.8	166.5	72	198.5	154.5	208	164.8	271.5	196.7	135.9	194.5	154.3	220.4	140.3	105.3	146.7	190.4	151.4	265.9	131.1	174.2	138.7	259.3	177.4	229.1	389.4	117.7	144.8	63.6	159.3	77	173.4	109.7	152.8	267.2	176.3	142	347	110.9	0	213.6
IGKV2-24	359	980.5	452.8	410.3	70.2	87.7	368.3	137.9	335.4	175.8	81.5	84.5	245.8	599.5	595.5	710.6	155.7	79.1	292.9	296.1	382.1	331.1	104.9	73.1	244.5	189.4	841.2	229.5	109.1	90.9	421.4	310.2	409.5	489.7	96.5	93.5	99.8	298.9	375.5	535.8	48.3	157.6	311	247.9	252.8	481.3	84.3	76.9	159.1
IGKV2-28	351.4	1249.2	535	415.3	401.8	765.4	145.7	121.8	330.6	168	432.3	1365.1	129.1	603.2	767.1	668	1244.7	927	92.3	216.3	647.8	227.1	547.3	929.3	193	218.2	1218.4	204.3	1132.5	701.6	231.4	326.8	688.9	619.1	665.6	908	65.2	477.8	613	744.2	626	802.3	303.1	265	423.5	714.7	700.1	594.3	296.1
IGKV2-29	1020	317.8	83.6	284.5	129.3	286.4	544.9	45.4	106.3	162.2	135.6	771.7	555.8	249.8	143.5	618.8	345.3	479.9	327.4	85.5	163.8	212.5	148.4	490.7	704.7	66.6	175	110	401.3	348.2	796.2	42.4	212.4	417.3	224.2	630.8	289.4	171.8	85.9	304.2	151.6	336	719.2	54.1	92.6	362.6	217.4	377.5	805.3
IGKV2-40	483	138.7	573.2	526.3	431.3	877.6	239.1	33.5	365.9	224.9	484.8	1482.5	198.8	47.4	807.9	837.6	1368.4	1041.3	149.2	43.7	719.8	310.3	625.4	1032.3	288.9	29.8	1301.7	282.3	1251.8	803.9	342.1	55.6	780	788.6	753.1	1008.7	123	60.7	672.9	923.9	709.4	943.9	433.2	60	475.8	876.8	801.5	699.8	425.9
IGKV2D-24	359	878.7	452.8	410.3	70.2	87.7	368.3	115.4	335.4	175.8	81.5	84.5	245.8	541.5	595.5	710.6	155.7	79.1	292.9	265.6	382.1	331.1	104.9	73.1	244.5	153.8	841.2	229.5	109.1	90.9	421.4	282.9	409.5	489.7	96.5	93.5	99.8	266.8	375.5	535.8	48.3	157.6	311	222.4	252.8	481.3	84.3	76.9	159.1
IGKV3-11	215.8	354.9	319.5	92.1	167.1	514.6	15.6	66	236.5	44.4	152.9	427.6	102.5	150.6	452.8	159.7	413.5	646.7	94.6	92.6	412	68.4	210.8	416.1	146.4	61.2	711.2	47.3	377.3	253.2	176.8	110	430.5	165.7	225.1	483.4	78.9	141.3	333	119.6	242.3	503.3	210.9	126.7	419.2	162	261.9	311.7	191.4
IGKV3-20	1318.3	1502.6	632.5	150.8	196.9	635.8	928.7	225.9	546.4	84.3	198	491.2	671.7	825.3	815.3	256.1	456.8	758.4	422.6	314.8	765.6	130.1	251	506.4	844.1	297.5	1230.4	71.8	359.4	601.6	1090.4	350	829.6	293.1	274.3	550.9	457.1	460.5	572.5	199.8	121.1	527.7	940.2	223.7	579.4	305.4	258.9	349.9	1029.3
IGKV3-7	1071	621.2	410.4	500.8	319.1	1131.8	558	98.5	279.8	282.9	387.8	959.5	331.7	234.5	568	779	1031.8	1185.1	265.1	172.5	482.8	357.8	484.5	909.8	629.9	79.1	857.8	288.8	852.3	1011.5	622.5	201.6	604.6	840.7	596	799	235	184.1	436.6	634.7	536.9	899.4	679.5	144.9	474.8	789.1	603.7	702.9	926.9
IGKV3D-15	742.6	450.3	110.7	315.6	355.2	356.2	419	73.8	61.1	209.1	618	274	258.2	216.1	175.6	852.5	1441.9	496.3	178.9	121	112.3	264.4	615.6	295.2	471.3	78.1	295.7	226.7	1395.2	131.5	427.6	173	142.1	591.3	1225.9	356	248.3	162.2	126.3	558.9	667.2	357.1	508.3	133.6	111.1	484.4	1338.1	217.7	612.5
IGKV3D-20	304.1	115.2	53.6	281.7	125.7	122.5	213.9	20.1	108.8	205.1	120.6	140.3	110.3	55.6	115.4	423.5	289.6	126.6	50.1	35.2	156.6	245.4	145.3	93.5	200.4	24.9	188.2	192.4	217.5	112.4	161.3	42.2	160.8	458.5	156.2	102.2	62.6	42.2	80	251.6	121.1	109.5	128.6	32.7	121.3	417.9	142.2	75.5	146
IGKV4-1	2205.4	2741.9	1195.7	727.6	349	1518.4	1435.4	373.3	993.9	467.9	333	1996.1	1447.5	1778.9	1806.9	1324.1	721.9	1650	950	608	1529.7	761.1	513.9	1313.2	1570.8	656.6	2660.1	406.9	687.4	1456.8	1687.5	491.3	1824.8	1248.8	652.4	1555.5	653.8	1001.4	1318.9	803.2	383.4	1419	1495.4	520.9	1164.9	1211.6	689.2	1026.5	1892
IGLC1	6451	6407.6	2554.3	3030.2	894.6	3558.8	3839.8	5714.1	1445.3	1079.7	924.7	3911.6	3281	3307.2	3133.1	5927.4	2636.3	3909.4	2189.1	5404.3	2901.9	1414.1	1265.4	3064	4519.1	1813.6	5801.5	1642.8	2628.7	3359.7	4760.6	6453	2815.6	3070	1710	3423.4	3390.1	2157.9	3222.3	4423.2	1306	3647.3	4648.1	5959.8	1985.5	2980.3	1940.5	2511.8	5634
IGLC2	3907.7	2784.9	1873.5	1671	2681.6	2908.9	2628.5	4407.7	974.7	733.4	2114.2	3689.4	1940	1490.4	2538.5	3548.5	8371.1	3307.1	1661.1	4229.4	1919.7	962.5	3006	2360.9	2714.1	667.5	4347.1	620.2	8185.8	2871.6	3446.8	3591.6	1806.7	2406.1	4284.5	2761.4	2868.5	1298.4	2869.9	2583.4	5046.2	3353.9	3451.5	4499.5	1749.4	2164.2	5307.7	1915.9	3305.9
IGLC3	3907.7	2784.9	1873.5	1671	2616.7	2908.9	2628.5	4407.7	974.7	733.4	2044.7	3689.4	1940	1490.4	2538.5	3548.5	7999	3307.1	1661.1	4229.4	1919.7	962.5	2906.6	2360.9	2714.1	667.5	4347.1	620.2	7786.2	2871.6	3446.8	3591.6	1806.7	2406.1	4102.5	2761.4	2868.5	1298.4	2869.9	2583.4	4837.8	3353.9	3451.5	4499.5	1749.4	2164.2	5083.9	1915.9	3305.9
IGLC7	828.7	858.2	125.1	83.9	100.8	317.8	124.4	127	157.1	36.2	201.1	653.8	359.3	578.1	173.7	201.6	334.8	381.2	76.2	229.3	418.8	52.1	271.5	441.2	623.7	182.1	307.4	30.9	346.3	183.8	252	154.5	475.5	131.6	498.2	528	195.9	405.2	156.4	99.2	141.3	269.4	214.1	185.4	171.3	99.3	478.8	354.3	754.9
IGLL1	144.6	120	87.1	33.2	67.4	73.7	67.5	70.5	20.2	21.7	99	54.2	73.3	36.4	114.6	38.9	386.8	22.9	35.8	61	90.1	17.7	161.3	52.4	84.1	30.6	200	22.7	365.3	60	59	90.8	100.5	34.5	209.3	54.9	41.3	34.5	99.8	31.4	241	79.5	66.9	74.6	67.4	44.9	225.6	59.5	110.7
IGLL5	7106.6	7826.4	2936	3471.4	1419.3	4043.2	4263.2	5955.2	1735.7	1229.9	1340.4	4409.9	3736.4	4006.8	3793.7	6777.3	4213.2	4328.7	2448.3	5776	3510.1	1643.6	1862.9	3489.6	4997.2	2040.3	6819.3	1852.4	4015.7	3824.3	5418.3	6819.4	3251.1	3643.1	2500.7	3938.2	3937.5	2822.2	3891.1	5308.2	2219.6	4289.5	5326.8	6368.6	2447.7	3509.1	2852.1	2941.2	6244
IGLV1-40	111.2	337	92.1	178.1	59.3	95.3	99.4	99.5	154.5	93	59.7	64.2	65.1	193	139.4	330.4	163.4	90.5	58.8	136.9	218.3	171.8	74.8	47.8	89.9	69.3	206.4	104.9	171.3	88.9	154.8	96.7	235.4	264.9	85.6	63.3	31.4	122.5	105.2	222.4	0	80.2	143.4	121.5	135.5	252.5	106.1	42.7	91.6
IGLV1-44	178.8	252.5	157.1	112.6	134.7	259.4	88.8	77.4	138.6	90.8	77.2	273.1	116.3	107.4	218.3	192.1	389.4	249.6	54.6	120.6	207.2	133.6	152.8	204.1	113.3	41.4	343.2	70.1	367.8	230.6	116.8	120	179.6	270.9	189.1	243.9	47.8	91.7	160.3	151.9	226.1	231.7	147.2	102.2	202	284.1	183.6	155.8	124.4
IGLV1-47	490.6	731.3	311.1	269.1	269.3	498.7	292.9	163.8	289.6	154.5	176.4	564.8	372	317.8	394.4	444.5	754	291.6	205.7	239.4	413.9	223.3	276.6	427	366.2	118.5	617.7	155.1	635.3	318.4	415.4	253.3	393.9	431.8	331.4	487.5	135.6	216.7	286	287.8	362.6	434.5	372.3	201.3	313.1	431.4	315.9	339.2	443.6
IGLV1-51	1065.6	1761.5	169.7	453.9	332.7	389.8	763	224.9	66	206.4	248	191.6	642.3	1115.4	276.3	755.5	852.6	335.5	452.6	353.8	187.3	332.9	321.2	135	788	326.3	371.2	254.7	810.9	334.9	964.4	335.7	178.4	571.3	423.7	383	359.2	765	200.7	661.6	509.6	349.4	839.6	354.5	119	564.6	418.9	258.4	652.5
IGLV2-8	559.9	1200.7	386.5	185.1	125.2	177.6	607.4	62.6	172.5	123.3	0	307.1	389.9	748.3	534.7	319.8	273.7	181.4	427.5	143.2	238.9	293.1	216.7	209.8	433.8	268.3	664	94.8	240	138.5	691.3	142.4	210.3	218.7	0	240	165.8	457.1	337.5	225.7	195.4	184.3	571.3	145	126.4	265.2	281.9	160.9	458.6
IGLV3-1	174.3	61.4	66.5	207	109.7	94.5	196.9	7.1	49.9	94	133.4	141.5	77.5	44.7	121.2	295.9	493.1	114.5	105.9	14.7	110.2	153.7	360	96.2	124.5	14.7	183.3	70.9	386.4	93.6	229.3	13	92.3	212	317	121.7	69.1	25.1	96.9	145.3	144.4	79.9	147.4	12.5	84.3	140.3	223.4	84.6	166
IGLV3-10	1217.6	1037.4	373.2	335.2	242.8	189.9	498	136.8	564.4	149.9	240.3	242.2	628.9	485.1	568.6	524.3	1168.5	257.6	277.7	156.5	613.5	225.6	556.1	202.9	975.4	176.7	874.7	134.9	941.1	272	599.2	255.5	648.9	340.1	572.4	253	282	401.2	344.7	384.4	457.9	237.8	523.3	149.7	418.3	277.4	450.5	172.3	1428.9
IGLV3-12	590.8	269.8	134.5	163.5	46.7	123.2	528	26.3	138.8	48.4	222.9	147.2	322.7	160.1	243.2	362.4	594.8	155.6	97.3	118.9	218	80.9	283.2	109.6	415.4	48.4	393.6	78	569.8	147.1	673	113.1	329.7	177.6	424.4	148.3	180.7	135.1	190.2	279.4	274.9	160.2	558.2	44.9	164.4	146.7	444.5	94	341.6
IGLV3-19	207.9	537.6	186.3	79.2	73.3	134.4	110.9	123.5	85.1	26	101.3	204.5	94.6	362.1	303.6	184.8	494.1	172.6	0	109.8	136.1	47.6	215.4	125.4	155.7	121.4	448	35	454.6	169.7	151.6	108.7	173	87.2	341	130.6	51.5	171.7	198.8	102.7	214.8	119.1	129.8	98.4	120.6	83.8	324.8	94.6	198.6
IGLV3-21	970	506	262	329.8	247.9	330	707.7	97	225.1	90.7	374	310.6	459.8	215	400	678.4	1039.3	374.2	188.9	234.1	281.2	138.4	435.4	204.3	574.5	92.1	678	162.4	948.2	307	940	245.3	465.8	327.2	671.4	256.9	270	217.1	323.8	432.9	469.5	277.4	735.8	133.6	263.3	276.7	686.8	119.2	668.5
IGLV3-9	970	544.6	297.3	329.8	424.7	439.8	707.7	101	241.6	90.7	415.7	460.6	459.8	239.7	451.8	678.4	1228.6	518.6	188.9	243.5	322.8	138.4	487.5	297.4	574.5	99.7	787.5	162.4	1116.9	422.1	940	255.8	501.3	327.2	733	373.4	270	234	375.5	432.9	555.4	369.7	735.8	133.6	303.3	276.7	752.7	185.6	668.5
IGLV6-57	261.5	760.2	0	119	74	319.5	299.7	81.9	49.2	31.4	135.4	200.6	68.1	295.8	0	211.1	361	319.4	202.2	109.9	92	40.6	167.4	268.1	197.7	221.3	214.2	75.7	130.6	283.7	178	126	84	66.7	200.9	293.1	81.3	283.7	0	122.2	100.6	282.5	280.5	155.1	52.3	66.7	208.8	228.3	226.9
IGLV7-46	964.6	1412.6	443.4	462.6	207.7	537.5	765.4	207.4	289	126.4	154.9	839.9	631.3	881.5	603.5	690.5	395.5	546.9	483.8	299.5	368.9	205.4	264.5	542.9	676.8	228.4	864.8	229.3	381.7	413	893.5	280.3	381.2	281.8	268.4	628.8	258.7	486.7	445.3	554.1	253.3	476.7	718.3	263.8	244.4	315.1	303.8	465	723.7
IGLV8-61	970	1648	191.7	126.5	452.6	831.6	746	289.3	221.5	96.1	194.6	953.6	536.9	894.9	407.1	157.2	923.4	811.4	465.2	507.8	277.1	144.8	448.8	616.3	670.2	303.8	543.2	69.8	808.7	622.6	916.1	476.8	315.3	223	538.2	734.2	319.6	751.8	301	163.5	585.7	672.6	756.2	782.1	217.9	206	830.3	499.9	819.7
IGLV9-49	205.8	496	234.5	154.2	157.8	139.2	115.9	130.3	138.2	19.3	186.3	170.5	0	264.6	370	299.5	485.6	188.2	48.5	215	268.7	27.6	235.2	123.4	161.6	96.3	669	73.7	455.1	175.3	174	184.2	114.7	78.4	359.5	201.3	102.4	205.9	302.2	178.8	246.1	154.8	118.6	173.4	153.1	75.2	430	133.4	190.4
JCHAIN	1886.5	3023.8	1233.9	1140.6	453.7	800	1708.6	755.1	1149	416	1322.5	1568.4	1517.8	1917.1	1827.8	1307.5	1398.7	699.3	1541.9	1058.8	1246.7	1149.8	1893.1	1213.1	1398	778.7	2134.7	692.1	1114.7	666	2086.2	882.1	1300.6	817.4	1594	1448.4	975.4	1198.6	1142.5	1579.8	800	630.2	1811.8	1128	749.2	970.7	1901.1	876	1627.1
KLKB1	1672.5	804	494.9	435.7	412.4	1732.8	699.8	188.2	517.9	340.1	975.1	2039.1	1237.3	336.4	445.4	1186.7	2775.7	1939.3	448.2	283.3	854.7	381.1	1260.3	1731.9	2268.7	127.6	1174.1	188.9	2443.2	1679.7	1124.1	460.1	1646.2	1387.8	2192.9	2176.9	481	333	529.5	713.6	1179.7	1512.4	940.9	304.8	665.5	1354.9	1731.9	1244.7	1600.5
KNG1	5708.2	6266	2633.2	2648.5	1004.7	4284.3	2709.6	1683.4	2939.2	2222	2215.7	4821.4	2016.5	2223.8	2346.2	4562.2	5868.1	5141.7	954.4	2664.2	4056.1	1962.8	3110	4164.7	3528.9	816.5	4269.3	1344.9	4018.8	5390.8	4011.7	2501.3	5574.6	5260.9	5113.3	5292.2	2114.3	1779.4	3096.4	2867.7	2645	3760.3	2980.7	1763.6	2409.7	4316.3	4412	3077.9	4934.8
LBP	249.9	220.8	193.4	215.2	64.6	450	233.5	124.1	176.4	108.1	40.7	299	191.7	94.8	211.4	299.8	163.7	282.2	157.1	201.4	195.6	140.5	61.2	238.1	266.2	81.6	337.8	130.6	194.5	426.2	328.3	199.5	356.6	293.1	90.6	280.7	171.3	252.6	345.2	371.9	231.8	714.7	436.4	433	411.8	288	184.3	300.6	769.2
LGALS3BP	1923	1031.8	811.7	809.5	617.5	1125.5	1894	388.5	1555.8	467.7	350.8	1118.6	1312.2	799.6	2021.6	1098.9	1114.6	804.3	1380.1	923.9	3261.7	1443.8	603	817.9	1348.7	193.8	2174.8	485.6	856.8	711.2	1707.7	757.9	3624.6	1300.9	744.3	1094.4	563.1	503.8	1001.9	629.9	519.1	551.2	1097.8	802.6	1677	1049.5	647.2	619.2	1265.7
LPA	496.4	516.9	224.7	1316.9	128.2	821	415.6	767.4	1393.8	248.2	66.3	2462.9	297.4	252.1	684.4	1752.6	410.6	905.5	244	1733.9	1054.8	415.2	95.5	1782.2	334.4	111.5	751	800	358.3	819.6	404.9	1352.6	1157.6	561.9	128.8	2331.3	185.5	201.2	375.2	922.9	214.4	740.6	279.7	1601.4	474.3	584.1	128.5	1412.5	313.5
LRG1	609.7	1217.1	368	683.4	582.8	904.1	418.8	759.5	425.9	607.8	518.2	879.5	330.7	826	310.9	750.9	1735.6	1024.1	252.4	1237.6	402.2	708.2	621.7	764	281.9	401	488.4	322.7	1613.9	1187.5	417	579.6	584	1074.7	1247.8	1182	319.3	549.6	1039.8	1254.9	1844.1	1794.6	479.3	884	744.1	1500.7	1680.1	1266.8	1146.9
LUM	171.1	185.5	108.8	112.5	106.3	25	76.1	100.3	62.4	141.7	77.3	104	69.1	71.5	54.9	53	291.8	139.3	42.8	113.4	91.3	90.5	123.8	83.6	78.8	38.7	105.9	114.9	94.5	142.1	89.7	131.5	105.5	196.2	163	117.2	37.5	62.7	78.8	98.6	130	107.9	64.5	86.1	58.2	124.6	127.8	69.2	120.3
MASP1	285.9	307.3	274.1	325.4	108.9	101.9	187.9	136.9	392.7	209.1	116.1	85.5	164.7	148	283.1	495.1	331.8	80.8	89.2	116.4	444.7	244.2	192.3	78.7	182	37.4	429	184.9	217	88.4	248	179.3	591.6	407.1	219.1	92.6	96.5	112.9	218.3	341.3	175.8	81.3	171.2	159.4	213.6	336.9	222.6	66.7	212.4
MBL2	339.5	732	815.7	3.9	95	285.8	235	400.2	1262.8	7.8	311.2	111.4	214.4	419.1	952.6	16.8	265.1	240	155.9	621.9	805.1	11.3	542.2	196.2	256.8	140.9	1213.1	2.4	254.9	260.9	343.8	444.4	1365.2	21	476.3	238	210.2	257.9	812.2	10.4	166	202.7	288.3	467.9	647.9	24.7	497.7	183.7	317.5
METTL18	416.6	440.9	101.5	215.4	171.6	381.3	135	135.1	129	110.3	227.6	460.7	207.8	157.6	164.7	412.6	509.2	403.8	49.5	264.2	256.7	209.5	329.4	273.4	289.2	28.1	251	105.2	520.9	327.4	212.2	204.8	334.8	418.7	458.6	472	467.2	197.1	133.8	498.4	504.9	529.7	229.8	269.3	184	546.9	709.2	385.6	383.5
ORM1	1105.1	1693.7	1037.7	1020.1	202.4	935.3	988.7	935.5	726.4	821.2	433.7	988.2	597	1184	501.4	708.5	1100.1	1264.4	398.8	1167.8	859.8	569.6	820.7	1070.8	647	515.1	896.8	487.8	684.7	1229.9	796	641.1	1112.3	682.3	1355	1304.2	317.5	370.7	1017.7	698.6	517.8	1168.7	617.5	491.7	674.9	663	1273.5	879.5	1750.4
ORM2	47.2	438.9	178.3	29.6	10.6	410.6	30.8	224	209	43.8	8.8	369.1	22.9	253.4	97.9	69.8	22.5	448.5	22.4	222.3	194	41.2	10.6	332.2	31.5	114.9	187.6	38.2	18.8	502.3	37.1	181.2	242.8	56.2	15.5	416.9	9.6	95.7	153.5	51.5	10	331.5	36.5	115.2	127.8	65.6	16.2	238.8	38.2
PIGR	2365.4	1053.4	878.7	641.7	260.3	650.1	2484.8	620.2	2610	458.3	258.7	492.3	1596.9	587.9	1373.7	916.3	565.8	528.2	1670.1	885.3	2351.8	868.7	530.5	392.5	1610.8	282.2	1515.1	326	527.8	497.1	2903.8	627.3	2545.6	764.2	608.6	487.1	734.6	425.6	762	611.8	336	444.7	1946.3	778.5	1232	688	648.5	292.6	2053.9
PLG	9375.8	4177.7	2959.4	1768.3	1546.9	7274	2867.7	897.5	2061.3	1718.5	3460.6	8081.8	3017.1	803.8	2355.1	4845.9	8513.5	7517.3	1108.7	1040.6	5736.6	1180.4	4182.6	5216.1	4603	324.3	6649	877.6	6588.3	7125	3606.8	2061.1	8909.9	6823.3	7536.1	5814.6	1919.5	1241.9	3794.7	2593.9	3974.9	6139.8	3349.2	1010.8	3791.1	6380.5	5654.5	4567.1	6755.7
PLGLA	386.1	437.3	323.1	260.1	370.3	1117.3	98.4	72.2	183.2	269.6	550.7	1222.1	96.9	54.7	132.5	815.9	1339.8	1329.8	20	82.9	718.6	135.3	598.3	734.4	171.1	20.2	690.8	138.2	1046.1	874.6	113.8	203.5	995.9	1081.7	1161.4	876	100.3	103.2	418.9	369.8	569.1	974.8	109.5	61	398.2	952.1	844.9	711.7	289
PLGLB1	668	277.9	287.6	178.8	182.2	876.9	184.9	61.3	175.9	191.1	308.3	1053.6	188.8	62.5	148.5	656.9	707.5	1160	54.2	37.4	620.2	100.3	348.9	647.4	315	30.3	670.9	92.8	590.9	691.3	222.3	135.7	962.6	777.5	675.8	866.9	177.3	162.5	385.2	259.2	267.3	771.8	233	105.5	383.8	655.7	491.5	570.3	507.4
PLTP	198.1	108.7	137.1	153.4	24.5	307.4	93.4	59.8	61	131.9	25.2	306.7	115.2	56.5	160.6	280.4	62.7	264.4	63.8	82.8	185.9	167.1	43.5	242.7	135.6	27.3	250.7	134.5	58.3	238.7	145.5	74	220	257	44.8	278.9	68.7	44.4	147.7	248.3	40.5	218.4	129.8	72.2	151.5	319	49.3	193.8	167.9
PON1	2514.9	1954.8	1124.7	722.9	625.7	1273.9	1100.1	641.5	1076.7	683.3	622.9	1381.9	1278.6	769.6	1294	1109.9	1856.4	1159.9	669.2	789	1101.8	626.7	738.7	1001.8	1449.4	232.2	1825	472.5	1550.7	998.3	1495.4	775.7	1346.1	1231.8	877	1295.9	859.8	714.4	950.7	1050.5	1010.7	840.5	1184.2	631.9	906	1415.6	1045.3	932.2	2137.4
PON3	658.6	678.6	304.6	146.5	111.4	119.2	267.3	184.2	282.7	82.1	97.4	128.3	327.1	233.2	338.8	174.3	319.4	94.6	142	274.2	239.3	102.1	133.9	50.5	351.4	62	461.4	77.7	255.7	85.5	337	286.8	305.6	146.9	132.9	101.5	207.4	216.3	204.2	113.2	184.1	91.4	238.5	164.8	183.5	161.8	165.8	71.2	537.9
PRG4	217.6	745.5	723.3	187.9	303.4	62.4	50.3	395.3	733.6	335.8	319	60.9	114.5	863.7	527.1	271.5	805.3	61.4	25.3	713.6	919.2	109.4	466.9	60.1	155.5	196.6	545.6	156.6	813	55.6	177.5	179.5	1048.6	172.5	668.6	49.9	78.6	175.1	512.5	161.6	375.3	40.6	113	247.4	392.1	151.4	677.6	23.5	144.4
PROS1	7091.1	4758.6	3520.1	4936.9	2078.9	5678.7	7229.3	2491.5	7379.4	2707.9	2236.1	5521.4	3849.8	3471.5	5537.8	4133.6	4527.4	4131.8	2894.4	4402.8	4817.9	3051.3	3555	4583.6	4525.6	1394.5	5468.8	2067	3298.8	4219.3	5407.2	2296.1	6096.5	3310.9	3360.3	5212.8	1784.6	2096.3	2798.2	2838.7	2260.5	3923.6	3530.6	3102.4	2873.6	3207.7	2960.3	3564.6	5099.7
PZP	1494.9	1033.2	346.3	242.9	414.1	269.2	909.4	299.1	963.4	186.5	731	825.3	917.7	427.8	351.9	315.4	1290	263.2	493.9	419.5	1061.8	380.2	893.9	503.6	1112.8	164.9	634.4	139.9	1125.9	252	1315.8	403.3	1437.4	473.4	1045.2	709.8	602.1	473.7	328.7	272.2	673.5	225.1	934	424.5	865.7	676.7	1260.1	449.2	1273.2
SAA1	1283.4	580	257.1	392.9	216.6	546.9	683.4	267.6	407.8	203.9	142.5	589.9	545.1	342.8	350.8	667.9	325.4	545.4	373.8	371.7	468.9	341.3	190.5	512.6	890.1	155.1	499.4	227.7	482.2	690.9	905.5	343.6	625.6	559.4	272.1	719.8	1753.2	1674.1	2187.3	1351	1479.6	2993.3	2511.6	1433.3	1440.9	2312.9	1264.7	2342.1	6637.4
SAA2	383.5	132.3	185.1	268.4	43.8	269.6	245.7	58.5	281.8	107.3	33.3	281.4	192.3	60.9	292.4	326.1	97.1	214.2	162.5	80.3	355.3	212	64.5	254.5	229.8	24.9	406.5	138.7	92.5	269.5	327.4	81.3	408.4	213.7	86.3	292.8	176.4	114.8	359	389.7	315	963.7	776.6	122.3	957	994.2	156.8	301.9	550.2
SAA4	1483.5	1259	727.4	941.3	312.3	286	862.4	522.8	1453.2	489.8	563.8	1359.3	758.6	792.2	964.7	1282.1	1113.2	346.9	729.8	917.4	1059.3	934.9	655.5	1000	1068.9	239.7	1109.9	451	929.1	314.4	1482.5	577.9	1320.4	807.7	890.5	1282.9	901.4	581.3	776.4	1219.8	631.8	327.4	1023	693.9	1184.6	1098.9	1114.5	1017.4	1468.2
SERPINA10	19.7	22.9	6.9	15.7	4.9	14	8.7	14.7	7.1	6.8	5.5	15.6	69.2	14.6	5.3	12.7	11.9	12.8	44.2	11.8	11.3	7.6	7.6	18.9	75.6	4.7	11.3	15.1	7	19.4	55.7	21.6	13.5	12.3	7	15.7	54.5	10.7	12.2	12.1	8.1	14.3	67.3	12.4	10.6	13.7	9.4	13.4	120.6
SERPINA4	630.5	501.6	173.1	353.4	26.7	1139.5	265.2	235.8	127.6	219.5	29.6	965	299.7	155.4	42.2	623	66	1052.9	128	184.2	208.9	230.8	37.1	672.4	374.3	71.4	280.9	305.1	54.9	1072.1	324.1	345.6	303.1	571.6	47.8	862.9	138.9	153.2	158.5	463.8	35.1	875.2	248.2	206.4	143.5	545.6	51.6	582.5	431.7
SERPINC1	1706.3	2082.7	961.1	534.7	592.7	2664.3	451.6	653.3	625.6	533.3	874.7	3082.2	423.5	519.7	624	1182.9	2798.1	3611.1	211.9	981.3	1189.3	434.4	1211.8	2588.3	703.1	307.2	1479	378.3	2341.4	4227.5	596.5	1227.4	1734.2	1666.7	2125.2	3161.3	345.8	449.2	1371.4	871.9	1357.9	2711.1	600.8	617.8	829.8	1161.1	1807.6	1948.9	1544.8
SERPIND1	2073	1318.4	773.4	1425.6	515.8	1012.5	1056.2	706	810.5	983.8	752.7	1350.4	635.6	428.7	725.6	2096.9	1851.5	871.9	410.5	810.6	1053.6	749.9	812.9	941.8	941	142.1	1311	943.1	1311	1055.9	1767.7	1015.7	1537.3	1681.4	1041.9	1254.6	564.8	339.3	684.6	1618.7	703	855.4	859	519	921	2101	1105.3	741.5	1304.1
SERPINF1	752.4	798.8	459.3	700.8	515.5	1386.4	491.1	371.9	497.2	381.9	519.5	1312	449.4	341.1	595.9	1217.8	1275.2	1273.9	293.6	520.7	651.7	466.1	730.4	815	496.4	125.4	849.5	286.1	1046.3	1261	693.1	544.6	739.4	864.2	929.9	1186.4	259	339.4	431.6	709.7	668.9	1020.6	699.6	368.1	426.2	921.8	1035.3	816.7	776
SERPINF2	1561.3	631.1	698.7	886.1	342.9	1458.4	818.9	272.5	632.5	624.5	416.4	1568.8	635.9	172	588.2	869.5	659.6	701.9	392.6	301.6	953.8	625.8	420.8	1091	749.4	93.5	895.4	707.8	560.9	1383.7	945.9	347.9	1091.1	987.6	407.5	1270.4	577.7	183.8	604.7	802.2	474.3	888.5	791.9	229.7	626.9	1240.3	655.5	903.9	1421.9
SERPING1	1547.9	2598.8	1183.4	1060.8	584.1	1410.4	860.1	1141.5	957.5	795.2	496.4	986.4	563.7	1305.8	708.1	1287.8	1397.6	1260.2	364.4	1424.6	1708.5	666.6	716.4	894.6	694.3	469.3	992.8	1101.4	868.3	1628.4	1075.3	1279.2	1876.1	1543.7	1055.4	1240	497.7	527.4	1147	1110.9	553	1240.5	717.1	746	582.8	1013.9	898.1	839.3	1079
TF	17608.6	18342.3	5355	3838.7	1805.3	11677.4	5567.2	4591.6	2686.6	5212.3	4999.4	12786.7	4147.3	3861.6	2878.2	12620.5	17097.2	16080.2	2013.8	5534.8	7680.1	2232.9	7620.1	11296.6	6820.2	1786.3	9493.2	3372	13128.9	18433.3	6794	7377.6	11207.7	20064.8	14536.3	14105.2	3140.1	3542.6	9435.3	7527.8	7628.1	13773.6	7436.3	3639.9	4866.1	11199.7	10881.8	8985	12788.4
THBS1	498.5	305.6	327.5	1378.1	1022.1	532.6	552.9	184.5	504.9	534.9	1201.2	427.9	237.3	108.2	555.5	986.8	2174.7	420.2	418.2	128.9	1254.3	1402.2	1398.3	415.6	332	67.8	825.7	890.7	3333.8	361.6	684.3	211.3	749.2	1749.5	1607.9	462.2	218.5	140.9	342.6	770.7	672.8	395.9	375.3	178.4	796.5	1567.2	1931.4	333.1	433.8
TRIM3	422	191	137.6	101.6	123.6	165.9	659.2	35.2	161.9	38.4	141.9	141.7	236.9	96.3	138.4	149.8	301.3	103.5	514	81.3	248.2	74.7	195	106.6	317.4	38.8	253.4	66.9	270	131.6	751.1	96.3	149.9	125.7	221.5	106.5	157.2	81.6	157.6	138.4	184.6	147.7	594.7	85.9	209.4	132.5	248.4	86.3	551.5
TTR	2082.9	1475.5	965	177	320.5	1336.2	825.3	1000.6	723.9	111.8	371.5	1127.6	1062	755.5	925.9	308.8	1148.8	1590.5	495.3	1204.8	1120.9	308.5	615	929.7	1121.6	263.8	1352.5	172.3	830.4	1492.7	1138.9	1116.8	1310.7	362	693	1047.5	381	377.7	929.3	344.8	407.8	1095.7	634.1	625	771.9	330.8	678.6	669.8	1192.2
UGT8	739.5	492.4	232.7	71.1	161.4	551.8	410.3	309.4	721.3	110.1	146.1	549.9	431.5	124.9	314.9	131.4	254.1	368.6	236.6	425.1	577.3	64.7	157.3	182.7	185.9	45.7	411.3	99.2	230.2	345	467.1	305.1	750.6	88	148.9	405	212.3	360.8	198.5	225.8	126.3	289.9	343	388.1	360.6	78.6	161.5	284.6	672.4
VTN	2252.6	1325.2	561.3	1069.8	467.7	1970.9	941.8	374.1	981.2	774.5	901.5	2315.4	1002.1	695.2	912.6	2437.8	2442.8	2343.1	412.4	737.1	1483.3	860.6	1336.7	1870	1405.5	189.4	1588.9	645.5	1948.5	2225.1	1479.6	637.6	2197.8	2217.6	1915.6	2452.8	738.4	516.8	1045.3	1726.2	1202.8	1961.4	1105.3	496.4	987.2	2368.8	1894.9	1585.9	2119.9
VWF	4394.6	530.8	1351.7	1379.3	286.5	3088.7	3242.9	206.3	2011.3	505	476.1	2450.2	3785.9	295.2	4288	2402.2	636.7	1990.8	2275.7	419.4	3173.3	993	640.2	1680.2	6410.9	106.4	7013.4	917.6	653.7	2292.1	4235.5	282.2	4698.5	1373.2	644.7	3213.3	2220.8	346.5	2566.8	1537.2	500.2	1855.3	3676.1	366.3	1738.2	1559	765.1	1302.8	3822.6
[truncated: 9 more columns]

## Sheet: Table_DEPs w log2FC(vs. PreOp)
		S4hvsPreOp		S8hvsPreOp		S24hvsPreOp		S48hvsPreOp
	Protein	logFC	adj.P.Val	logFC	adj.P.Val	logFC	adj.P.Val	logFC	adj.P.Val	Condition
	APCS							0.474139	0.0344685	Good
	APOA2							-0.364088	0.0445614	Good
	APOA4					-0.491736	0.0417386			Good
	APOC1							-0.528078	0.0279836	Good
	APOC2							-0.685915	0.032512	Good
	APOC3							-0.930908	0.000125323	Good
	APOC3							-0.756229	0.00912282	Poor
	APOD					-0.424036	0.0389256	-0.36409	0.0377958	Good
	APOD					-0.48793	0.00578976			Poor
	APOF			-0.563702	0.0129203	-0.816792	6.52e-06	-0.674618	0.00173623	Poor
	APOM			-0.521593	0.0152661	-0.583758	0.0011595	-0.567602	0.0076111	Poor
	ATP13A2							-0.552715	0.0386557	Poor
	C1QB					-0.450532	0.0440557			Good
	C1QC					-0.410552	0.0376494			Poor
	C1R							0.397899	0.00166403	Good
	C1R							0.352495	0.0336443	Poor
	C1S							0.453542	0.00229652	Good
	C2							0.436957	0.00669115	Good
	C3					0.412622	0.00263215			Poor
	C4A					0.359326	0.045535			Poor
	C6							0.534127	0.000365038	Good
	C7			0.356351	0.0470518					Poor
	C7							0.477952	0.00100839	Good
	C8A					0.555359	0.0201628	0.654461	0.0178408	Poor
	C8A							0.719936	0.00100839	Good
	C8B							0.442064	0.000481165	Good
	C8B							0.415517	0.00653139	Poor
	C8G							0.499789	0.032512	Good
	C8G							0.599949	0.0386557	Poor
	C9							0.527907	0.00092473	Good
	CFB							0.630645	0.000481165	Good
	CFB							0.59898	0.00653139	Poor
	CFHR1					0.604084	0.0389256	0.674333	0.00634905	Good
	CFHR2							0.511745	0.0184679	Good
	CFHR2							0.558621	0.0386557	Poor
	CFI							0.604718	0.00234447	Good
	CFP			-0.435808	0.0470518	-0.679769	0.000192344	-0.639961	0.00326964	Poor
	CP							0.296005	0.0221299	Good
	CPN1							0.403175	0.0120643	Good
	CRP					2.96455	2.45e-27	3.61905	4.88e-32	Good
	CRP					2.80937	4.19e-26	3.48275	3.51e-28	Poor
	DOCK10							0.472648	0.00891881	Good
	F10					-0.345972	0.0216123			Poor
	F11							0.299427	0.0377958	Good
	F13B			0.553145	0.0240194					Poor
	F9							0.43	0.00123704	Good
	FAP			0.616403	0.0129203	0.609702	0.00291975	0.662435	0.00653139	Poor
	FAP							0.507423	0.0120643	Good
	FCN1					-0.530687	0.0293218			Poor
	FGA							0.509712	0.0431284	Poor
	FN1							-0.53428	0.0358763	Good
	HABP2							0.323221	0.032512	Good
	HBE1							-0.849242	0.0333815	Good
	HP							0.512641	0.0445614	Good
	IGHG1					0.670559	0.0108324			Poor
	IGHG2					0.544007	0.0287827			Poor
	IGHG4					0.618078	0.0293218			Poor
	IGHV3-11					-0.410383	0.0434347			Good
	IGHV3-35					0.508746	0.0352489			Good
	IGHV4-28					0.353842	0.0376494			Poor
	IGHV4-28							0.321011	0.0460042	Good
	IGKC					0.611177	0.000192344			Poor
	IGKV1-16			-0.632066	0.0229343					Poor
	IGKV3-11					0.480773	0.00694519			Poor
	IGLV3-12					0.501318	0.0434347			Good
	KLKB1			0.552303	0.0229343					Poor
	LBP					0.842889	2.75e-05	1.42568	5.88e-12	Good
	LBP					0.723564	0.000277558	1.35053	2.03e-09	Poor
	LRG1					0.784564	0.00184986	0.770719	0.00100839	Good
	METTL18					0.705132	0.0012057			Good
	METTL18					0.59189	0.0050068			Poor
	PROS1			-0.491943	0.0240194	-0.560309	0.00291975			Poor
	PROS1					-0.488917	0.0244291			Good
	SAA1					2.19132	1.44e-18	3.40136	3.79e-28	Good
	SAA1					2.02582	5.08e-17	3.36605	4.6e-25	Poor
	SAA2					0.977004	0.00237613	2.0089	1.11e-10	Good
	SAA2					1.10152	0.00029628	2.27033	1.6e-10	Poor
	SERPINA4							-0.424485	0.0386557	Poor
	SERPINF2	-0.623367	9.7e-05							Good
	SERPING1							-0.53639	0.015373	Good
	TTR							-0.532556	0.0041903	Good
	VTN							0.494486	0.000481165	Good
	VWF							0.592489	0.032512	Good

## Sheet: Table_DEPs (vs PreOp) Up-Down
FDR 5%		48-hours vs PreOp			24-hours vs PreOp			8-hours vs PreOp			4-hours vs PreOp
Up-regulated		DEP_48h_combined	DEP_48h_good	DEP_48h_poor	DEP_24h_combined	DEP_24h_good	DEP_24h_poor	DEP_8h_combined	DEP_8h_good	DEP_8h_poor	DEP_4h_combined	DEP_4h_good	DEP_4h_poor
Down-regulated		IGHV3-72	CP	C1R	C2	IGLV3-12	IGHV4-28	F11		C7	IGHV3-72	SERPINF2
		HABP2	F11	C8B	VTN	IGHV3-35	C4A	C7		KLKB1	SERPINF2
		F11	IGHV4-28	FGA	C7	CFHR1	C3	F9		F13B	CPN2
		C3	HABP2	CFHR2	IGKV3-11	METTL18	IGKV3-11	IGHV3-72		FAP
		CP	C1R	CFB	IGHV3-30	LRG1	IGHG2	VTN		VTN
		IGHV4-28	CPN1	C8G	IGLL5	LBP	C8A	CFI		C8A
		FGB	F9	C8A	C4A	SAA2	METTL18	FAP		IGKV1-16
		F9	C2	FAP	CFI	SAA1	FAP	F13B		APOF
		METTL18	C8B	LBP	IGHG3	CRP	IGKC	CFHR1		APOM
		CPN1	C1S	SAA2	IGHV4-28	APOA4	IGHG4	KLKB1		PROS1
		C1S	DOCK10	SAA1	C3	PROS1	IGHG1	UGT8		CFP
		KLKB1	APCS	CRP	CFB	C1QB	LBP	A2M
		DOCK10	C7	APOC3	FGG	APOD	SAA2	APOB
		C2	VTN	APOF	APCS	IGHV3-11	SAA1	PROS1
		FGG	C8G	CFP	IGHV3-35		CRP	FCN1
		C1R	FAP	APOM	IGLC3		APOF	ATP13A2
		HP	CFHR2	ATP13A2	IGHV3-43D		CFP	APOM
		APCS	HP	SERPINA4	IGLC2		APOM	C1QC
		FGA	C9		C8A		PROS1	C1QB
		VTN	C6		IGKC		FCN1	CPN2
		C9	VWF		IGHG2		APOD	PON3
		C7	CFI		IGHG1		C1QC	APOD
		C8B	CFB		FAP		F10	SERPINF2
		C6	CFHR1		IGHG4
		CFHR2	C8A		CFHR1
		CFI	LRG1		LRG1
		VWF	LBP		METTL18
		C8G	SAA2		LBP
		CFHR1	SAA1		SAA2
		FAP	CRP		SAA1
		CFB	APOC3		CRP
		LRG1	HBE1		PROS1
		C8A	APOC2		CFP
		LBP	SERPING1		APOA4
		SAA2	FN1		APOD
		SAA1	TTR		PRG4
		CRP	APOC1		FCN1
		APOC3	APOD		APOF
		APOC2	APOA2		IGKV1-16
		HBE1			C1QC
		APOC1			C1QB
		TTR			APOM
		CFP			APOE
		APOE			FN1
		APOM			SERPING1
		ATP13A2			HPR
		PRG4			IGKV1D-39
		PROS1			ATP13A2
		A2M			IGHV3-48
		APOF			IGHV3-11
		APOB			PON3
		APOD			APOL1
		IGHV1-24			F13A1
		C1QB			SERPINF2
		FCN1			IGKV3D-20
		C1QC			F10
		SERPINA4
		C4BPB
		SERPING1
		IGKV1-16
		F13A1
		IGKV1-27
		C1QA
		APOA2
		IGKV1-9
		APOA1
		IGHV1-8																		Total
		IGKV3D-20
																				DEP_Good+Poor
																				66

## Sheet: No. of DEPs (vs PreOp) Up-Down
			48-hours vs PreOp			24-hours vs PreOp			8-hours vs PreOp			4-hours vs PreOp
FDR 5%		Total_DEP	DEP_48h_combined	DEP_48h_good	DEP_48h_poor	DEP_24h_combined	DEP_24h_good	DEP_24h_poor	DEP_8h_combined	DEP_8h_good	DEP_8h_poor	DEP_4h_combined	DEP_4h_good	DEP_4h_poor
Up-regulated		Up-regulated	37	30	12	31	9	15	10	0	4	1	0	0
Down-regulated		Down-regulated	31	9	6	25	5	8	13	0	5	2	1	0
		Total_DEP	68	39	18	56	14	23	23	0	9	3	1	0

## Sheet: ALL_DEPs(Up+Down+Time)
	DEPs at all post-surgical timepoints and up- and down-regulated DEPs in combined, good and poor groups											DEPs at all post-surgical timepoints and up- and down-regulated DEPs in good and poor groups
	DEP_ALL_combined	DEP_ALL_good	DEP_ALL_poor	DEP_ALL(comb+good+poor)			DEPs at all post-surgical timepoints and up- and down-regulated DEPs in combined, good and poor groups					DEP_ALL_good-poor	DEP_good_poor_overlapping	DEP_unique_good	DEP_unique_pooor
	HABP2	CP	C1R	FGB			DEP_ALL_combined	DEP_ALL_good	DEP_ALL_poor	DEP_ALL(comb+good+poor)		CP	CFHR2	CPN1	FGA
	CP	F11	C8B	IGHV1-24		Total DEPs	94	47	37	95		F11	CFB	LRG1	IGHG4
	IGHV4-28	IGHV4-28	FGA	C4BPB								HABP2	SAA2	C2	C4A
	FGB	HABP2	CFHR2	IGKV1-27								CPN1	C8G	APCS	IGHG1
	CPN1	C1R	CFB	C1QA								F9	CRP	CP	IGHG2
	C1S	CPN1	C8G	IGKV1-9								C2	C1R	IGHV3-35	CFP
	DOCK10	F9	APOC3	APOA1								C1S	LBP	SERPING1	APOM
	C1R	C2	ATP13A2	IGHV1-8								DOCK10	METTL18	DOCK10	F13B
	HP	C8B	SERPINA4	IGHV3-30			DEPs at all post-surgical timepoints and up- and down-regulated DEPs in good and poor groups					APCS	PROS1	C1S	FCN1
	FGA	C1S	IGHV4-28	IGLL5			DEP_ALL_good-poor	DEP_good_poor_overlapping	DEP_unique_good	DEP_unique_pooor		HP	C8A	C1QB	SERPINA4
	C9	DOCK10	C4A	IGHG3		Total DEPs	66	18	29	19		C9	APOD	IGHV3-11	ATP13A2
	C8B	APCS	C3	FGG								C6	IGHV4-28	APOA2	C1QC
	C6	C7	IGKV3-11	IGLC3								VWF	C8B	APOC1	IGKC
	CFHR2	VTN	IGHG2	IGHV3-43D								CFI	SAA1	CFI	IGKV3-11
	VWF	C8G	METTL18	IGLC2								HBE1	APOC3	CFHR1	IGKV1-16
	C8G	FAP	IGKC	PRG4								APOC2	VTN	IGLV3-12	APOF
	APOC3	CFHR2	IGHG4	APOE								SERPING1	FAP	APOC2	F10
	APOC2	HP	IGHG1	HPR								FN1	C7	HABP2	KLKB1
	HBE1	C9	LBP	IGKV1D-39								TTR		C6	C3
	APOC1	C6	SAA2	IGHV3-48								APOC1		HBE1
	TTR	VWF	SAA1	PON3								APOA2		F9
	IGHV1-24	CFI	CRP	APOL1								IGLV3-12		VWF
	SERPINA4	CFB	FCN1	F13A1								IGHV3-35		FN1
	C4BPB	C8A	APOD	IGKV3D-20								CFHR1		C9
	IGKV1-27	APOC3	C1QC	UGT8								LRG1		SERPINF2
	C1QA	HBE1	F10	A2M								APOA4		APOA4
	APOA2	APOC2	C7	APOB								C1QB		TTR
	IGKV1-9	SERPING1	KLKB1	IGHV3-72								IGHV3-11		F11
	APOA1	FN1	F13B	CPN2								SERPINF2		HP
	IGHV1-8	TTR	FAP	CP								C1R
	C2	APOC1	VTN	F11								C8B
	IGKV3-11	APOA2	C8A	HABP2								FGA
	IGHV3-30	IGLV3-12	IGKV1-16	CPN1								CFHR2
	IGLL5	IGHV3-35	APOF	F9								CFB
	C4A	CFHR1	APOM	C2								C8G
	IGHG3	METTL18	PROS1	C1S								APOC3
	C3	LRG1	CFP	DOCK10								ATP13A2
	CFB	LBP		APCS								SERPINA4
	FGG	SAA2		HP								IGHV4-28
	APCS	SAA1		C9								C4A
	IGHV3-35	CRP		C6								C3
	IGLC3	APOA4		VWF								IGKV3-11
	IGHV3-43D	PROS1		CFI								IGHG2
	IGLC2	C1QB		HBE1								METTL18
	C8A	APOD		APOC2								IGKC
	IGKC	IGHV3-11		SERPING1								IGHG4
	IGHG2	SERPINF2		FN1								IGHG1
	IGHG1			TTR								LBP
	IGHG4			APOC1								SAA2
	LRG1			APOA2								SAA1
	METTL18			IGLV3-12								CRP
	LBP			IGHV3-35								FCN1
	SAA2			CFHR1								APOD
	SAA1			LRG1								C1QC
	CRP			APOA4								F10
	CFP			C1QB								C7
	APOA4			IGHV3-11								KLKB1
	PRG4			SERPINF2								F13B
	APOF			C1R								FAP
	IGKV1-16			C8B								VTN
	APOE			FGA								C8A
	FN1			CFHR2								IGKV1-16
	SERPING1			CFB								APOF
	HPR			C8G								APOM
	IGKV1D-39			APOC3								PROS1
	IGHV3-48			ATP13A2								CFP
	IGHV3-11			SERPINA4
	PON3			IGHV4-28
	APOL1			C4A
	F13A1			C3
	IGKV3D-20			IGKV3-11
	F10			IGHG2
	F11			METTL18
	C7			IGKC
	F9			IGHG4
	VTN			IGHG1
	CFI			LBP
	FAP			SAA2
	F13B			SAA1
	CFHR1			CRP
	KLKB1			FCN1
	UGT8			APOD
	A2M			C1QC
	APOB			F10
	PROS1			C7
	FCN1			KLKB1
	ATP13A2			F13B
	APOM			FAP
	C1QC			VTN
	C1QB			C8A
	APOD			IGKV1-16
	IGHV3-72			APOF
	SERPINF2			APOM
	CPN2			PROS1
				CFP

## Sheet: normalized DEPs_ALL
PROTEIN_ID	1_PreOp	3_PreOp	1_4h	3_4h	1_8h	3_8h	1_24h	3_24h	1_48h	3_48h	1-Pool	2_PreOp	13_PreOp	2_4h	13_4h	2_8h	13_8h	2_24h	13_24h	2_48h	13_48h	2-Pool	4_PreOp	21_PreOp	4_4h	21_4h	4_8h	21_8h	4_24h	21_24h	4_48h	21_48h	3-Pool	5_PreOp	28_PreOp	5_4h	28_4h	5_8h	28_8h	5_24h	28_24h	5_48h	28_48h	4-Pool	23_PreOp	36_PreOp	23_4h	36_4h	23_8h
APCS	10.3619	10.243	10.0661	9.60651	10.1681	10.4287	10.0043	10.5064	10.9835	10.5399	10.4912	10.3342	9.91518	9.47098	10.0209	9.69045	10.6011	10.3832	10.1301	10.6641	10.4516	10.7753	10.2038	9.92034	9.74305	10.3284	10.5012	10.3982	10.5705	10.4131	10.8745	10.2471	10.3821	9.6932	10.027	10.4523	9.80487	9.93765	10.7121	10.6708	10.907	10.5348	10.3682	10.418	10.1447	10.4909	10.5511	10.1841	10.4951
APOA2	10.9875	10.4868	10.7971	10.0669	10.6326	10.4806	11.3895	10.6279	10.8964	10.6536	10.8526	10.9418	11.1782	10.9249	10.9021	10.9456	10.8392	10.6477	10.7289	10.3507	10.5683	10.4558	11.0181	10.7175	10.5395	10.7417	10.504	10.5691	11.6598	10.8055	10.4342	10.5603	10.6671	10.7676	11.0481	10.554	10.7737	11.1391	10.5936	11.3679	10.9016	10.7283	10.488	10.4122	10.8799	10.5419	10.8105	10.8193	10.9933
APOA4	12.2424	12.1172	12.0793	11.9847	11.964	11.7984	11.2188	11.708	11.3576	11.8387	11.9719	11.661	12.0913	11.8608	12.4621	11.5833	12.0953	11.5235	12.1946	11.3222	12.3242	11.6157	11.5434	12.3398	11.2815	12.277	11.1689	11.902	11.8799	11.9342	11.5586	12.454	11.8765	11.8193	12.6253	11.4884	12.7936	11.7304	12.0578	11.6013	11.4633	11.5809	11.8949	11.7245	12.0879	11.9629	11.8688	12.289	11.4829
APOC1	10.5819	10.7118	10.8628	10.9881	10.6211	10.9972	11.555	10.8799	10.3903	10.7316	10.894	10.6846	10.8997	11.4764	11.4234	10.934	10.5531	11.1098	10.9949	10.1284	10.3419	10.7808	11.2586	11.756	11.1601	11.1982	10.4108	10.9539	10.7742	11.0608	10.13	10.8894	10.552	11.07	11.1016	10.7197	12.0843	11.0832	10.3889	10.6912	10.6261	10.7799	10.7856	10.5984	10.9232	11.1065	10.3085	11.3601	10.2333
APOC2	9.46078	10.5393	9.89582	11.2636	9.20297	10.6858	9.69201	10.218	9.50557	10.2075	10.3763	10.0496	10.4124	10.9403	10.5694	10.6897	9.64544	9.90008	9.96053	9.40819	9.44026	10.2296	10.5039	11.3218	10.4695	10.8525	9.43936	10.6307	9.831	10.6886	9.26937	10.1762	9.69615	10.3512	10.3587	10.0057	11.7958	10.1941	9.6935	9.43746	9.82908	9.57272	9.84082	10.203	9.97246	10.6201	9.31565	11.0772	9.23266
APOC3	9.82287	9.91749	9.74907	10.3032	9.58285	9.88179	9.61222	9.69358	9.07087	9.19551	10.3252	9.77922	10.0953	10.2975	10.1933	9.86539	9.68465	9.63266	10.127	8.62458	9.30278	9.82912	9.76847	10.7724	9.77637	10.6946	9.0958	10.4356	9.20571	10.2228	8.92769	9.74105	9.59838	10.1158	9.66369	9.68204	11.4499	10.0054	9.59461	9.33018	9.61073	9.20904	9.4031	9.7093	9.79885	10.1325	9.37783	10.7696	9.04708
APOD	10.685	10.5489	10.7481	10.4472	10.4634	10.3188	10.0069	10.0338	10.3794	10.3818	10.7231	10.5915	10.7108	10.9286	10.5441	10.5316	10.3904	10.3663	10.3087	9.89368	10.2639	10.4384	10.7189	11.3416	10.5913	10.5767	10.3653	10.5226	10.216	10.3878	10.0396	10.2583	10.3578	10.5802	10.8643	10.1999	11.0844	10.1752	10.4241	9.98661	10.2163	10.2146	10.5747	10.5246	9.99052	10.8866	10.5348	10.7541	9.94407
APOF	8.00426	8.39566	7.22631	8.22883	8.0803	8.01615	8.22858	7.78891	7.98752	7.98657	8.25809	8.08569	8.49804	8.22635	8.48093	8.49304	8.01559	8.03007	7.35854	7.82541	7.81631	7.83883	8.26693	9.07673	8.00329	8.44117	7.78898	8.23702	7.9023	7.9976	7.54091	7.99567	7.80703	7.99553	8.79477	7.67062	8.82673	8.23566	8.06898	7.71187	7.86249	7.8078	8.04807	7.83117	7.26876	8.3498	7.92124	8.54717	7.96001
APOM	9.85939	9.91731	9.75157	9.25224	9.61686	9.42441	10.2852	9.38799	9.6667	9.48234	9.84197	9.93845	10.0049	10.1805	9.97693	9.65874	9.41194	9.51293	9.50125	9.14111	9.33481	9.78506	9.99694	10.5046	9.82935	9.89939	9.49214	10.0967	9.51144	9.77701	9.42593	9.68466	9.39837	9.58841	10.2975	9.63972	10.1776	9.96404	9.34409	9.46768	9.44459	9.61329	9.72891	9.59009	9.3879	10.1224	9.52952	9.9996	9.41856
ATP13A2	7.96804	7.94767	8.46261	8.09724	8.06813	8.03504	8.03625	7.45922	7.71816	7.38136	7.656	7.55758	8.55199	7.88787	8.22512	7.91799	7.89932	7.73153	8.31645	7.55296	7.59294	7.68988	7.85698	8.78555	7.87166	8.18644	7.5408	8.19952	7.56831	8.09007	7.37374	8.064	7.70478	8.10763	8.22709	7.13726	8.5981	7.84862	7.47053	7.80123	7.80309	7.97953	7.88417	7.83982	8.35224	7.76938	7.53344	7.65339	7.73023
C1QB	9.58175	10.0426	10.1932	9.93842	9.70573	10.1525	9.60351	9.71948	9.31913	9.51974	9.3724	9.68442	9.77598	10.1052	9.99329	9.41127	9.43399	9.46099	9.99334	9.39513	9.32876	9.89161	9.82127	10.3173	10.1485	9.98399	9.62663	9.71536	9.31811	9.29037	9.33588	9.48194	9.69625	10.3353	10.0054	9.85863	9.72372	10.0985	9.36376	9.47042	9.35365	9.79586	9.76252	9.505	10.2118	9.57594	9.36666	9.73181	9.56872
C1QC	9.6994	10.171	9.05595	9.74805	9.76319	10.1127	9.63892	9.77992	9.39189	9.59976	9.77732	9.45465	9.77429	10.0293	9.91636	9.50953	9.64455	9.4423	9.92107	9.39403	9.58181	9.91508	9.82437	10.3217	10.078	10.0834	9.74884	9.75083	9.44861	9.60452	9.42222	9.50054	9.56247	10.1674	10.0199	9.99045	9.77017	9.95868	9.36527	9.49157	9.31126	9.77647	9.69274	9.61468	10.2252	9.72127	9.46689	9.71708	9.6603
C1R	11.592	11.5965	11.8876	11.5924	11.735	12.0618	11.8024	11.9712	11.9982	12.2146	11.6905	11.5904	11.8268	11.6466	11.8774	11.5227	11.7972	11.7797	11.8665	11.8252	11.7211	12.1396	11.6477	11.8549	11.8842	11.8895	11.7885	11.9959	11.451	12.0801	11.7805	11.9486	11.7867	11.9136	11.6279	11.802	11.6459	11.8861	11.6161	11.9062	11.8006	12.1446	12.3821	11.7196	11.511	11.613	11.841	11.5697	11.8516
C1S	11.2973	11.26	11.3596	11.4843	11.3076	12.021	11.3716	11.3957	11.4074	11.5323	11.3496	11.3422	11.5232	11.3028	11.6976	10.7992	11.6143	11.4322	11.4111	11.3768	11.2418	11.6331	11.0531	11.7927	11.3395	11.4452	11.3686	11.7292	11.0436	11.3057	11.5078	11.5515	11.5048	11.1596	11.3336	11.4469	11.2493	11.2553	11.2065	11.4914	11.4501	11.9229	11.8307	11.4544	11.2601	11.3235	11.5027	11.1472	11.5321
C2	9.1105	8.67696	8.79434	8.46556	8.99684	9.17831	9.22254	9.02884	9.44147	9.23138	9.02183	9.08304	9.15052	8.67854	9.04013	8.69372	9.20028	8.6486	9.0187	9.14758	9.29284	9.10672	8.73144	8.48143	8.43357	9.01552	9.08705	9.02373	9.12152	9.2382	9.28901	9.01343	9.19938	8.50535	8.79496	9.18684	8.59886	8.7018	9.27037	9.37194	9.36531	9.09818	9.08193	9.08323	8.81118	9.08569	9.12014	8.67743	9.30863
C3	14.8938	14.7165	14.7671	14.5043	14.8466	14.9101	15.5224	15.0702	14.9781	14.885	14.8266	14.6976	14.7649	14.3811	14.8229	14.3646	15.0092	14.8665	15.1131	14.7418	15.1229	15.1666	14.6891	14.6021	14.8936	15.1071	14.9496	15.1231	14.8074	15.215	14.937	14.9876	14.7678	14.9514	14.5663	14.9789	14.6664	14.9351	14.7886	15.0164	15.1521	15.1237	15.193	14.758	14.9086	14.8728	14.6391	14.865	14.7374
C4A	11.6981	11.9269	11.7294	11.8578	11.8242	12.3802	12.2188	12.2876	11.6551	12.0231	12.118	12.1037	11.9174	11.8708	11.4071	12.0451	11.8512	12.4329	12.1139	12.3634	11.4367	12.1065	12.032	11.5789	12.1582	11.9447	12.2819	11.9876	11.9404	12.2559	12.2229	11.6291	11.9404	12.2142	11.5938	12.4025	11.6051	12.2396	11.7286	12.4163	12.0872	12.3919	12.0297	11.76	11.88	11.9882	11.7623	11.9842	11.7764
C6	11.7751	11.6275	11.4269	11.113	11.6531	11.9008	11.9872	11.6059	12.062	11.6261	11.6663	11.4321	11.4282	11.3202	11.7297	11.151	11.6451	11.603	11.6346	11.9105	11.9867	11.9886	11.2586	11.7684	11.2843	11.9191	11.4368	12.0938	11.4706	11.6252	11.7448	12.0378	11.7173	11.7419	11.4433	11.8604	11.2766	11.5415	11.7165	11.5346	11.7257	11.9973	12.1254	11.6307	11.1908	11.6357	11.7039	11.6782	11.8156
C7	11.1508	10.4623	11.1846	10.5953	11.1631	11.0326	11.3331	10.8883	11.4061	10.9454	10.906	10.6935	10.9559	10.6137	11.028	10.4617	11.3256	10.8452	11.0012	11.1015	11.2994	11.2004	10.7448	10.3697	10.7687	10.8824	11.1193	11.0469	10.8845	10.9779	11.4248	10.9599	11.2144	10.8971	10.6921	11.3044	10.5155	10.8266	10.939	11.0757	10.8191	11.2936	11.0424	11.1943	10.4991	10.8609	10.9874	10.9458	11.1507
C8A	9.84265	9.33729	9.33461	9.1969	9.69816	9.63053	9.69957	10.0314	10.5208	10.3217	9.91524	9.76717	9.63035	9.13355	9.46764	9.24509	10.0613	9.58919	9.70902	10.4198	10.1946	10.0436	9.44098	9.08683	9.21263	9.60304	9.77732	9.91428	9.60768	9.99725	10.3978	10.0352	10.0448	9.38613	9.36973	10.1598	9.13707	9.50636	10.3038	9.81134	10.4285	9.94518	9.84283	9.83077	9.23441	9.6628	10.1569	9.67441	10.0836
C8B	10.9587	11.0387	10.6401	10.5199	10.8648	11.1744	11.0467	11.162	11.394	11.168	10.9281	10.774	11.0878	10.4349	11.093	10.4122	11.152	10.9608	11.0437	11.0698	11.3425	11.1217	10.8085	10.6904	10.7996	10.8879	10.8405	10.9889	10.6462	11.0276	11.3722	11.1556	11.208	11.0072	10.7582	10.8948	10.7941	10.941	10.8788	10.8633	10.9699	11.3458	11.4166	11.004	10.9775	10.8149	11.1155	10.7471	11.1016
C8G	9.3843	8.79054	9.17247	8.54671	9.36095	9.03304	9.28037	9.27506	10.0692	9.68983	9.55083	9.23406	9.46062	8.50901	9.15196	8.84016	9.6429	9.0467	9.26484	9.73845	9.87435	9.47233	9.17248	8.54898	8.8723	9.13153	9.34632	9.32342	9.29436	9.2789	9.85724	9.51218	9.62876	8.62957	9.05433	9.49682	8.7232	8.78276	9.78172	9.30081	9.79956	9.36216	9.48759	9.57713	9.07578	9.35192	9.56931	9.14657	9.64142
C9	11.3375	11.7759	11.3469	11.5963	11.2172	12.0394	11.6216	11.5858	11.9421	11.6528	11.5669	11.1644	11.8746	11.1036	11.7185	11.0206	11.9287	11.5158	11.8643	11.5754	11.9705	11.7205	11.2629	11.6505	11.4457	11.4963	11.3753	11.7055	11.3582	11.6009	12.1478	12.0561	11.6026	11.8402	11.4419	11.4984	11.5079	11.4787	11.1722	11.6951	11.5484	12.2167	12.3201	11.4458	11.974	11.6055	11.5876	11.2759	11.4652
CFB	11.644	11.4275	11.259	10.8291	11.5023	11.5418	11.5502	11.9059	12.1473	11.9132	12.0009	11.7353	11.5689	11.2117	11.3757	11.0795	11.6358	11.8077	11.3834	12.1708	12.0287	11.895	11.3078	11.186	11.0666	11.647	11.3795	11.8206	11.5821	11.7763	12.1698	12.2383	11.8103	11.4525	11.3589	11.9234	10.8955	11.7018	11.8372	11.7828	11.9565	12.0725	11.8841	11.6436	11.4057	11.4444	12.0006	11.3614	11.6442
CFHR1	8.84717	8.46964	8.56846	8.10477	9.00125	8.32368	8.83862	8.90833	9.3631	8.69642	9.54708	8.74101	8.59299	8.65514	8.68239	8.45532	8.81961	9.01324	8.80502	9.769	9.0878	8.82561	8.00918	8.53491	8.26344	9.08093	8.45958	9.21769	8.61622	9.08754	8.87023	9.65118	9.07115	8.56062	8.62412	8.91202	7.97181	8.36133	9.80985	8.84974	9.47709	8.84804	9.06386	8.92013	8.23728	8.56664	8.8656	8.42351	9.4107
CFHR2	8.24961	8.06541	8.19242	8.28228	8.08842	8.03587	8.33372	8.192	8.61162	8.74219	8.70277	8.15317	8.17174	7.76158	8.44036	7.88712	8.23424	8.06934	8.1697	8.90977	8.7452	8.66036	7.88888	8.11648	8.05963	8.51694	7.91415	8.70028	8.0727	8.37499	8.32831	9.12407	8.45413	8.14144	8.11546	8.7666	7.72979	7.91487	8.99996	8.33426	8.61085	8.44066	8.35097	8.38476	7.55827	8.48849	8.31739	8.66771	8.29524
CFI	9.8369	9.11263	9.71377	9.34473	9.83786	9.54161	9.58351	9.85617	10.2433	10.037	10.2187	9.70461	9.92466	9.26746	9.76397	9.2143	10.1202	9.49319	9.64221	10.2266	10.0138	10.0653	9.46786	9.34133	9.12169	9.75955	9.72416	10.0204	9.76678	9.81556	10.1948	10.1619	10.0447	9.27039	9.92976	9.6205	9.39174	9.86458	10.2336	9.76139	10.3833	9.67454	9.92348	9.87332	8.98006	9.85857	10.1781	9.81631	9.98088
CFP	9.6934	10.078	9.84855	9.77031	9.8604	9.84207	9.50995	9.28386	9.3637	9.34435	9.46191	9.5317	9.72154	10.1522	10.0784	9.84783	9.25	9.3303	9.53379	9.12502	9.35935	9.78828	9.74567	10.5221	9.97222	9.79398	9.54614	9.60271	9.32482	9.54163	9.09105	9.48193	9.58384	10.0933	10.2362	9.56348	10.4012	9.54668	9.39238	9.37589	9.154	9.50202	9.46767	9.57594	9.09866	9.8438	9.3187	10.0659	9.26566
CP	12.1701	11.9024	11.7375	11.7417	12.0979	12.2162	11.9924	11.9218	12.1651	11.9558	12.0197	11.9816	11.8145	11.5979	11.7431	11.7141	12.171	12.2693	11.9618	12.0972	12.1093	12.1397	11.6875	11.6571	11.9562	11.9469	12.0875	12.0884	12.0212	12.1899	12.2583	12.0925	12.0004	11.9043	11.9378	11.955	11.6613	12.2333	11.8829	11.8852	12.1296	12.2156	12.3231	11.9659	11.8148	12.0901	12.1404	11.8263	12.0246
CPN1	6.88873	7.13175	6.7915	6.84202	6.71708	6.86453	7.61805	6.82597	7.24869	7.06092	6.94497	6.92565	7.5132	6.98302	7.34833	6.802	6.87143	6.69377	7.10728	7.02548	7.16121	6.7729	7.12501	7.1437	6.88712	6.83208	6.59268	6.93495	7.05558	6.76152	7.49459	7.46838	6.83479	6.69158	7.35655	7.09017	6.81845	6.78156	6.68066	6.78687	6.87866	7.20216	7.43387	6.98904	6.98798	6.85604	6.94259	6.75222	6.95919
CRP	8.9965	8.97248	8.99566	9.52869	9.26067	9.43712	12.1898	12.1182	12.0539	12.6744	10.7211	8.88182	9.21264	8.7221	9.38569	9.58174	9.30183	11.9516	11.7378	12.2888	12.3987	11.0224	9.09841	9.12319	9.01323	9.06008	8.99708	9.2597	11.6526	11.8901	12.6594	12.6199	11.1203	9.07219	9.03727	9.02625	9.08325	9.38908	9.47551	11.6701	11.7047	12.8363	12.534	11.0807	9.40203	8.96665	9.17397	8.98143	9.6572
DOCK10	7.73239	8.23596	7.84874	8.06178	7.71261	8.28723	7.60887	8.0057	8.24327	7.82346	7.62294	7.7365	7.65976	7.24276	8.44275	7.69229	8.16505	7.91048	8.24035	7.8597	7.88508	7.9708	7.67661	8.522	8.00059	7.92271	7.54445	7.9898	7.61372	7.83614	8.12827	8.18613	7.75275	8.09303	7.63831	7.86653	7.8414	7.77299	7.57501	7.99447	8.01885	8.55626	8.52038	7.65433	7.92737	7.88512	7.97126	7.69391	7.79274
F10	7.7037	7.75959	7.88604	7.76294	7.84421	7.58842	7.64499	7.45022	7.36632	7.34238	7.79288	7.61571	7.97215	7.85172	7.93069	7.62846	7.6157	7.54881	7.45241	7.55766	7.49435	7.63156	7.7094	8.09727	7.58232	7.8516	7.4612	7.87186	7.52042	7.57951	7.62223	7.95401	7.47685	7.89021	8.1206	7.72543	7.91743	7.78098	7.65007	7.49277	7.28992	7.52426	7.72899	7.53	7.08192	7.7264	7.59163	7.72996	7.69205
F11	7.95664	7.83856	7.80159	7.42407	8.10053	7.76273	8.22202	7.72964	8.01078	7.7019	7.87827	7.7812	7.37526	8.03603	7.4914	7.86289	7.77828	7.86551	7.89842	7.88858	7.89329	8.13482	7.67089	8.09705	7.7484	8.06714	7.82875	8.22119	7.3905	7.95648	7.7981	8.16316	7.79352	7.21837	7.88956	8.02757	7.85808	7.85386	7.99377	7.64463	7.97856	7.94888	8.04979	7.91731	7.69824	7.73432	7.79072	7.48144	7.95351
F13B	9.35516	8.58975	9.36633	8.61746	9.28473	9.12734	9.05204	9.39583	9.50359	9.24545	9.71959	9.07368	9.23175	8.75811	8.66764	8.91552	9.61463	8.9769	9.20707	9.63053	9.68791	9.53196	9.15277	8.82554	8.70799	9.33139	9.38404	9.58234	9.48328	9.32309	9.05648	9.36275	9.42662	8.97988	9.22716	9.32941	8.53939	9.29926	9.78783	9.14572	9.73822	9.12243	9.12165	9.40119	8.72916	9.43668	9.3001	9.54769	8.85118
F9	7.80168	7.99122	7.91785	7.73194	7.92203	8.35324	7.94482	7.75852	8.0762	7.9087	7.68085	7.58208	8.04328	7.8497	8.09462	7.56418	8.04542	7.65565	8.45109	7.66043	8.19644	7.85736	7.47265	8.24286	7.64267	7.87725	7.56717	8.3267	7.6456	7.96168	7.93652	8.10513	7.93413	7.67449	7.98313	7.94783	7.79771	7.98145	7.97028	7.90735	7.44024	8.30204	8.35427	7.78103	7.31785	7.96946	8.01462	7.84637	8.02358
FAP	8.01597	6.72906	7.99722	6.86818	8.09636	7.96927	8.2082	7.99575	8.168	7.832	7.87195	7.4316	8.01651	7.39014	8.14393	7.01461	8.16192	7.55865	7.87736	7.88014	8.19621	8.00126	7.52872	6.66603	7.75143	7.88734	7.91345	7.92303	7.94104	7.94908	8.27852	7.93861	7.93087	7.69242	7.41214	8.17483	7.37006	7.59693	7.69864	8.01768	7.87126	8.22078	8.01582	7.86074	7.55506	7.45741	7.75158	7.63755	7.69795
FCN1	7.21175	7.45081	7.30663	7.585	7.24839	7.14594	7.41284	6.62306	6.61264	6.4159	6.70291	6.8878	7.18638	7.26295	7.55419	6.308	6.74228	6.90699	7.13563	7.10332	7.0194	7.11951	6.76775	7.6885	7.14492	7.53114	6.5063	7.50981	6.82051	7.05366	6.79775	7.69409	6.63868	7.72267	7.2463	7.34316	7.66452	7.11862	6.77516	6.83492	6.4845	7.07169	7.40608	6.54481	7.83358	7.29159	6.66995	6.94422	6.95847
FGA	14.2404	14.4975	14.3176	14.6833	14.2004	14.5875	15.3127	14.727	14.1343	14.4363	14.4022	14.0728	14.2799	14.1119	14.2967	14.1503	14.2565	14.7061	14.8136	14.6668	14.8991	14.7811	14.1609	14.6211	14.6137	14.5808	14.2318	14.5913	14.3464	14.7472	14.4707	15.13	14.3112	14.8929	14.0452	14.3772	14.8222	14.3904	13.9374	14.5175	14.3162	15.0068	15.0086	14.4177	14.8579	14.4166	14.1708	14.6023	13.5988
FN1	13.479	13.4292	14.0308	13.8168	13.7006	13.5232	13.3192	13.1875	12.609	12.5497	13.1956	13.2125	12.9015	13.5813	13.5777	13.2806	13.247	12.7962	13.2125	12.7199	13.4223	13.9038	12.8631	12.9185	14.1231	13.8264	13.9554	13.6497	13.2995	13.0832	12.8268	13.4532	13.2069	13.9169	12.6064	13.4949	14.0447	13.5396	13.0591	12.9556	12.878	13.2186	13.3281	13.4628	13.8559	13.4187	12.7865	13.6355	13.3539
HABP2	9.18121	9.23102	9.20664	8.80389	9.19379	9.50829	8.83579	9.05541	9.21565	8.92245	9.33908	8.8242	8.8284	9.14665	9.149	8.94353	9.07241	9.19497	8.88599	9.49159	9.45634	9.35329	8.74863	9.47393	9.0594	9.4205	8.59204	9.39846	8.73892	9.19119	9.27116	9.35979	9.20587	9.29239	9.28913	8.86505	9.48889	8.86272	9.33217	8.7155	9.43232	9.17152	9.45047	9.05888	8.85313	9.19462	9.04818	9.35207	9.02847
HBE1	6.93737	7.78569	6.98785	7.90361	7.57017	7.24483	8.05144	6.80967	7.04332	8.73523	8.12711	7.93097	8.17535	7.64766	8.02152	8.05371	7.73213	8.00199	8.86466	5.80029	7.52136	7.12887	8.2751	8.80338	7.71181	7.24354	7.69429	6.84956	8.48103	7.16401	7.19278	7.10239	7.4759	7.59398	8.5377	7.10243	7.61171	8.70194	7.66485	7.17313	7.54251	6.82697	7.41006	7.60103	8.26017	6.09957	7.86508	7.32491	8.42538
HP	13.4295	13.8717	12.9232	13.3312	12.7975	13.4399	14.1748	13.1104	13.4925	13.5495	13.8158	12.9527	14.0544	12.9867	13.9452	12.9428	13.2094	13.638	14.2597	13.3179	13.942	13.3148	13.4513	13.51	13.252	13.1979	12.9267	12.993	13.8757	13.3684	14.5692	13.917	13.4529	13.7723	13.7648	13.0509	13.5069	13.7734	12.6897	13.699	13.1099	13.9813	14.4375	13.2771	12.7492	13.1755	12.844	13.4779	12.9005
IGHG1	12.9645	12.0732	12.538	11.7974	12.9171	12.3028	12.8805	13.0809	13.0684	12.6508	12.7467	12.5291	12.1865	11.7908	12.2123	12.339	13.026	12.4319	12.8863	12.8269	13.111	13.0637	12.4354	11.563	12.4411	12.7033	13.0692	12.4426	12.9269	13.0068	12.9197	12.1847	12.8974	12.5717	12.1867	12.7622	11.9534	12.5508	13.2191	12.8884	13.2927	12.3359	12.508	12.7828	12.8117	12.578	13.1789	12.1729	13.1504
IGHG2	11.9761	11.2246	11.4281	10.5424	11.8739	11.17	12.0552	11.7924	12.0417	11.4389	11.7225	11.1331	11.4633	10.7441	11.5953	11.1251	12.0646	11.2297	12.1095	11.3607	12.1215	11.914	11.9473	10.6941	11.6465	11.2241	12.1162	11.0986	12.2938	11.9319	11.9357	10.8532	11.6257	11.6007	11.5608	11.4903	10.9221	11.7441	11.8698	12.3357	12.0674	11.5497	11.3085	11.4058	11.7911	11.2124	11.7321	11.2462	11.5703
IGHG4	10.5123	9.16185	10.1823	8.96042	10.4692	9.51681	10.3079	9.96415	10.6578	9.80696	9.69484	9.58164	9.70319	9.30097	10.051	9.34518	10.6586	9.6724	10.4675	9.73402	10.6763	9.81533	9.38796	8.81449	9.93387	9.78419	10.4785	9.50455	10.2104	9.9199	10.5852	9.33049	10.1759	9.61033	9.10098	10.2276	9.10884	9.62893	10.0964	10.371	10.0949	9.951	9.35814	10.3798	10.0533	9.38464	10.2869	9.39342	10.4508
IGHV3-11	8.6301	9.15764	9.15803	9.38276	8.70488	8.86124	8.23703	8.86746	8.70947	8.96567	8.96055	9.33572	8.6747	9.25573	8.54681	9.3876	8.80571	9.02641	8.72598	9.26115	8.73891	8.58249	9.245	8.49174	9.24924	8.5971	9.11627	8.45487	8.88095	8.5715	8.92862	8.37226	9.13209	9.14013	8.52451	9.20251	8.56088	9.13653	8.67117	8.75286	8.53488	8.88375	8.50568	9.21268	9.45583	8.93051	9.12829	9.02696	8.90271
IGHV3-35	7.73907	7.3746	8.30519	7.63577	8.11615	7.25936	8.00634	7.58374	7.73118	7.50879	7.39863	7.785	7.15065	8.01514	7.38953	8.09189	7.53273	8.09491	7.50857	7.73922	7.47563	7.64591	7.78171	7.46459	8.05024	7.24833	8.23281	7.45533	7.9911	7.48476	7.91105	7.30352	7.57966	7.80713	7.21084	7.95278	7.57605	6.60625	7.74413	8.1395	7.90426	7.88543	7.70019	7.6825	6.71901	7.8691	7.83887	7.71763	7.92269
IGHV4-28	9.08645	9.11925	9.08113	9.38924	9.0912	9.42534	8.63259	9.47828	9.20812	9.51708	9.38608	9.36882	8.85694	9.4867	8.97473	9.37625	9.13734	9.28602	9.33573	9.40656	9.31496	9.15754	8.73231	8.9775	9.4173	9.12853	9.55469	9.0783	9.59492	9.39479	9.46522	8.91505	9.26784	8.73261	8.90389	9.40642	8.98848	9.14022	9.25066	9.57447	9.4782	9.16962	9.13529	9.41507	9.17956	8.77125	9.47301	9.14507	9.67847
IGKC	10.6405	10.1515	10.6224	10.5493	10.643	10.237	10.4088	10.9926	10.7258	10.7931	10.6206	10.741	10.2056	10.5402	9.98291	11.1134	10.6736	10.8538	10.6536	10.8176	10.5863	10.4506	10.7558	9.90205	10.5889	10.4933	10.8921	10.3123	11.0988	10.7913	10.5838	10.0325	10.64	10.5068	10.2775	10.4345	10.2576	10.9236	10.9236	11.0285	10.9636	10.3681	10.2489	10.5402	11.0595	10.2524	10.6664	10.4906	10.7787
IGKV1-16	6.51338	7.73301	6.97646	7.76921	6.9354	7.22491	6.57376	7.00008	6.57866	6.90202	7.04343	7.54756	6.97661	7.55689	6.77066	7.91044	6.72598	7.24981	6.75298	7.40161	6.57213	6.55797	7.19188	7.52403	7.23059	7.07592	7.04961	6.96626	7.03794	6.5449	6.91605	7.00827	6.83412	7.01564	7.23794	7.12578	7.19271	7.45228	5.95353	6.96401	6.83726	7.06513	6.99636	7.09684	7.37949	7.45485	6.75361	7.38747	7.0233
IGKV3-11	7.99617	7.0156	7.98386	8.26611	8.06799	8.04865	8.06739	8.33282	8.04341	8.19075	8.04629	8.17329	7.71058	8.08576	7.61798	8.13963	7.75015	8.2227	8.03733	8.09399	7.9806	8.1749	8.11086	7.84074	8.32419	7.89757	8.27433	7.75669	8.07604	8.37602	8.01163	7.57499	7.98803	7.95242	7.69193	8.09447	7.90769	7.77828	8.32832	8.0595	8.30845	8.05068	7.79048	8.1008	8.48992	8.04828	8.03422	8.00237	8.20819
IGLV3-12	7.90134	8.3785	8.02419	7.34146	8.03674	8.35821	7.80814	8.35345	7.50706	8.59047	7.71596	7.92509	7.27598	8.19105	7.9859	7.96389	7.87701	8.16686	7.23257	7.97024	8.03007	8.36322	7.64097	7.82417	8.24198	7.73398	8.2172	8.09967	8.05071	7.79766	8.17422	8.03554	7.89939	8.17413	7.42034	8.56853	7.66284	7.92928	7.85709	8.60745	7.64367	8.27983	7.79676	7.89046	6.79832	8.09897	8.07003	7.97832	8.23121
KLKB1	9.89879	9.47361	10.3495	9.65952	10.7817	9.75546	9.65675	9.76235	10.0529	9.75649	10.0408	9.93313	9.5555	9.77799	9.58898	9.73585	10.329	10.1045	9.83397	10.0148	9.958	10.2016	9.66174	9.59817	9.26893	9.82736	9.97776	10.4328	9.63428	9.98172	10.1499	10.1119	10.2038	9.50127	9.76418	10.0663	9.59119	9.13872	10.4247	9.84129	10.4143	9.7899	10.0145	10.1872	9.20127	10.1111	10.2234	10.0401	10.2915
LBP	7.39661	8.04211	7.98677	8.32479	8.09911	8.10204	8.31822	8.75368	9.16456	9.60397	8.195	7.58983	8.19487	7.54005	8.28212	8.28036	8.30551	8.70573	9.15955	9.29798	9.40141	7.90974	7.97111	7.98944	7.88536	7.56202	7.78485	8.01053	8.5289	8.74287	9.72602	8.95814	8.41521	8.13094	7.91592	7.95308	7.89952	8.18095	8.07925	8.658	8.06708	9.34956	9.23626	8.3495	8.3159	7.53197	7.98728	7.55156	8.49004
METTL18	8.51411	8.0272	8.51965	7.75939	8.59837	8.15589	9.57766	8.38823	8.59967	8.08093	8.1781	8.15429	8.28222	7.96975	8.49561	7.42578	8.20456	8.26636	8.57797	8.2195	8.45047	8.95937	7.94251	8.26351	8.36533	8.69516	8.29536	8.8176	8.23227	8.73122	8.58992	8.6141	7.98995	8.13333	7.93776	8.36347	8.41466	7.88885	8.56487	9.0358	8.95871	8.39147	8.78939	8.07556	8.06682	8.23334	7.93873	8.27906	8.27033
PON3	8.16389	7.8194	8.18957	7.82564	7.99867	7.69119	8.10168	7.50513	8.13903	7.55328	7.97592	8.14673	8.08388	7.84541	8.07343	7.47873	8.11416	7.93229	7.62493	7.96019	7.79011	7.95121	8.34598	8.25248	8.25359	7.66255	8.06248	7.74796	7.85624	7.72168	8.09497	7.79326	7.74229	8.15338	8.08216	7.77439	8.00928	8.0184	7.68701	7.53733	7.82596	8.02764	8.20557	7.84534	8.21418	7.83824	8.06132	7.78778	8.02854
PROS1	11.9492	12.6506	12.0437	12.2121	11.9311	11.9577	11.4432	11.6154	11.7286	11.7676	12.1311	11.5896	12.1948	12.1179	12.4333	12.1467	11.7343	11.8294	12.1542	11.4304	11.8515	12.0438	12.0916	12.8029	12.3835	11.9631	11.8953	12.0036	11.6939	11.793	11.5513	11.9314	11.8771	12.6215	12.4323	11.7004	12.2391	12.1152	11.6185	11.6331	11.5979	12.0142	12.1242	11.8849	12.3109	12.0941	11.7056	12.3434	11.4888
SAA1	9.13099	8.95288	8.89257	8.96606	9.25195	9.02162	11.134	10.8285	11.8731	12.6548	10.5276	8.74434	9.2261	9.02543	9.16025	9.1973	9.12106	11.2902	10.9401	11.7736	12.0915	10.5606	8.80417	9.2629	8.94018	9.03029	8.82906	9.15414	11.4668	10.9801	12.2641	12.2455	10.5325	9.00821	8.79392	9.05343	9.11152	8.95995	9.00618	10.4415	10.9911	12.5871	12.3826	10.7765	9.52274	8.79112	8.5862	8.72853	9.28899
SAA2	7.70516	7.88553	7.76526	8.11566	7.69857	7.82873	8.09131	9.14321	8.35156	10.9765	8.60115	7.64755	8.14668	7.6694	8.04807	7.72911	8.06177	8.68611	8.6646	9.69231	9.6313	8.42552	7.53961	8.13486	7.88421	7.82376	7.58958	7.80787	8.28647	9.69657	9.03137	9.63616	8.64544	8.11674	7.65504	7.78862	8.11805	7.95409	7.44056	8.33895	9.35534	10.0618	10.4064	8.14883	7.89692	7.51885	7.52749	7.76466	7.69184
SERPINA4	8.50608	8.10857	8.46419	7.99411	8.43907	7.95752	7.96049	7.84254	8.23113	7.76234	8.37888	8.23845	8.68017	7.86784	8.07347	8.02179	8.71166	8.0164	8.26097	8.00905	7.86842	8.15604	8.37258	8.16117	7.21754	8.1671	8.18293	8.34667	8.23287	8.12766	8.15149	7.98856	8.33568	8.14055	8.20117	8.27517	7.90464	8.68161	8.33148	8.25387	8.2799	7.97507	7.76446	8.16336	8.43499	8.31579	7.95067	8.09137	7.98163
SERPING1	10.3535	10.197	9.80501	9.78592	9.74985	10.2002	10.1828	9.82016	10.0349	9.92931	10.6777	10.269	10.6428	10.3416	10.4677	10.2428	10.427	9.59971	9.86679	9.77798	10.1602	9.85935	10.4594	10.0872	9.65672	10.4004	9.55794	10.2838	10.3181	9.6067	9.67658	10.5098	10.2826	10.2076	10.452	9.77746	9.85312	10.935	10.2279	10.0018	9.67772	10.0515	9.90088	10.179	10.6106	10.0049	10.1114	10.0962	9.62813
TTR	9.98379	9.44392	10.0029	9.57187	9.76022	9.55073	9.15121	9.03065	9.48364	8.96802	9.8868	9.48282	10.2513	9.57022	10.0601	9.45827	10.0513	9.11918	9.52134	9.08243	9.34056	9.4944	10.0321	9.41485	9.63151	9.59522	9.56216	9.53835	9.82271	9.58328	9.07265	9.33049	9.62768	9.26112	9.29305	9.33182	10.2385	9.86521	9.71825	9.86466	9.62088	9.43203	8.82516	9.66161	9.69608	9.60717	9.86663	9.9235	9.62601
UGT8	8.62439	8.53996	8.8769	8.6395	7.31896	8.33188	8.35572	8.13751	8.75404	7.97991	7.8546	8.15442	8.87793	7.63358	8.80826	7.59089	8.5074	8.83238	8.81834	7.50698	8.36867	8.13713	8.03388	9.37356	8.17505	8.64556	7.87136	8.74968	7.77729	8.4892	7.89594	8.33395	8.01784	8.06188	9.02753	8.19537	8.20307	8.94093	7.92648	9.07695	7.82526	9.48502	8.22769	7.7621	9.03385	8.59449	7.88859	8.15586	8.05366
VTN	10.5664	10.1002	10.4097	9.84388	10.5296	10.3857	10.4603	10.2512	10.7091	10.3231	10.6761	10.358	10.2172	10.5048	10.6178	10.0181	10.5132	10.4502	10.241	10.553	10.4916	10.5402	9.89816	10.3782	10.2087	10.5209	10.3799	10.7417	10.4919	10.4821	10.7715	10.7885	10.3355	10.0812	10.2782	10.4982	10.0623	10.0687	10.5799	10.4621	10.6905	10.5681	10.766	10.4854	9.7968	10.4342	10.479	10.5602	10.4074
VWF	10.2214	10.5049	11.0592	10.8992	11.5112	10.5995	10.7585	10.6668	10.2763	10.1104	10.781	10.1066	10.3738	10.3137	10.7741	10.2136	10.3668	10.8242	10.7496	10.4706	10.9324	11.4018	9.9843	10.3113	11.167	10.5261	11.2961	10.768	10.6659	10.2391	10.9979	11.3101	10.7243	10.6092	9.8722	10.664	10.4304	10.7281	10.1012	10.485	10.2977	11.2497	10.9286	11.2755	10.3177	10.6858	9.86308	10.6717	10.1117
[truncated: 15 more columns]

## Sheet: Prot.Class. DEPs66-Panther
Gene_ID	Mapped Ids	Gene Name	Panther Family/Subfamily	Panther Protein Class	Species		Panther Protein Class	No. of proteins
HUMAN|HGNC=6517|UniProtKB=P18428	LBP	Lipopolysaccharide-binding protein;LBP;PTN002471181;orthologs	LIPOPOLYSACCHARIDE-BINDING PROTEIN (PTHR10504:SF66)	acute-phase protein	Homo sapiens		acute-phase protein	5
HUMAN|HGNC=584|UniProtKB=P02743	APCS	Serum amyloid P-component;APCS;PTN002499345;orthologs	SERUM AMYLOID P-COMPONENT (PTHR45869:SF5)	acute-phase protein	Homo sapiens		anticoagulant plasma protein	1
HUMAN|HGNC=2367|UniProtKB=P02741	CRP	C-reactive protein;CRP;PTN002499347;orthologs	C-REACTIVE PROTEIN (PTHR45869:SF7)	acute-phase protein	Homo sapiens		apolipoprotein	8
HUMAN|HGNC=10513|UniProtKB=P0DJI8	SAA1	Serum amyloid A-1 protein;SAA1;;orthologs		acute-phase protein	Homo sapiens		blood coagulation	4
HUMAN|HGNC=10514|UniProtKB=P0DJI9	SAA2	Serum amyloid A-2 protein;SAA2;;orthologs		acute-phase protein	Homo sapiens		cell adhesion	2
HUMAN|HGNC=601|UniProtKB=P02652	APOA2	Apolipoprotein A-II;APOA2;PTN002475799;orthologs	APOLIPOPROTEIN A-II (PTHR11027:SF0)	apolipoprotein(PC00052)	Homo sapiens		complement component	19
HUMAN|HGNC=602|UniProtKB=P06727	APOA4	Apolipoprotein A-IV;APOA4;PTN002498706;orthologs	APOLIPOPROTEIN A-IV (PTHR18976:SF1)	apolipoprotein(PC00052)	Homo sapiens		extracellular matrix protein	2
HUMAN|HGNC=607|UniProtKB=P02654	APOC1	Apolipoprotein C-I;APOC1;PTN002497549;orthologs	APOLIPOPROTEIN C-I (PTHR16565:SF2)	apolipoprotein(PC00052)	Homo sapiens		globin	1
HUMAN|HGNC=609|UniProtKB=P02655	APOC2	Apolipoprotein C-II;APOC2;PTN002497550;orthologs	APOLIPOPROTEIN C-II (PTHR16566:SF0)	apolipoprotein(PC00052)	Homo sapiens		guanyl-nucleotide exchange factor	1
HUMAN|HGNC=610|UniProtKB=P02656	APOC3	Apolipoprotein C-III;APOC3;PTN002494367;orthologs	APOLIPOPROTEIN C-III (PTHR14225:SF0)	apolipoprotein(PC00052)	Homo sapiens		hydrolase(PC00121)-apoptosis	1
HUMAN|HGNC=612|UniProtKB=P05090	APOD	Apolipoprotein D;APOD;PTN002471996;orthologs	APOLIPOPROTEIN D (PTHR10612:SF34)	apolipoprotein(PC00052)	Homo sapiens		immunoglobulin(PC00123)	10
HUMAN|HGNC=615|UniProtKB=Q13790	APOF	Apolipoprotein F;APOF;PTN002495347;orthologs	APOLIPOPROTEIN F (PTHR15011:SF3)	apolipoprotein(PC00052)	Homo sapiens		intercellular signal molecule(PC00207)-Pattern-recognition receptor	1
HUMAN|HGNC=13916|UniProtKB=O95445	APOM	Apolipoprotein M;APOM;PTN002528739;orthologs	APOLIPOPROTEIN M (PTHR32028:SF1)	apolipoprotein(PC00052)	Homo sapiens		oxidase(PC00175)	1
HUMAN|HGNC=9456|UniProtKB=P07225	PROS1	Vitamin K-dependent protein S;PROS1;PTN002513888;orthologs	VITAMIN K-DEPENDENT PROTEIN S (PTHR24040:SF0)	blood coagulation	Homo sapiens		primary active transporter	1
HUMAN|HGNC=3528|UniProtKB=P00742	F10	Coagulation factor X;F10;PTN002542618;orthologs	COAGULATION FACTOR X (PTHR24278:SF28)	blood coagulation	Homo sapiens		protease inhibitor	3
HUMAN|HGNC=3529|UniProtKB=P03951	F11	Coagulation factor XI;F11;PTN002548670;orthologs	COAGULATION FACTOR XI (PTHR24253:SF44)	blood coagulation	Homo sapiens		protease	1
HUMAN|HGNC=3551|UniProtKB=P00740	F9	Coagulation factor IX;F9;PTN002542616;orthologs	COAGULATION FACTOR IX (PTHR24278:SF31)	blood coagulation	Homo sapiens		protein modifying enzyme	1
HUMAN|HGNC=3661|UniProtKB=P02671	FGA	Fibrinogen alpha chain;FGA;PTN002499061;orthologs	FIBRINOGEN ALPHA CHAIN (PTHR47221:SF3)	blood coagulation	Homo sapiens		scaffold/adaptor protein	1
HUMAN|HGNC=3534|UniProtKB=P05160	F13B	Coagulation factor XIII B chain;F13B;PTN002499773;orthologs	COAGULATION FACTOR XIII B CHAIN (PTHR45785:SF3)	blood coagulation	Homo sapiens		serine protease	3
HUMAN|HGNC=4830|UniProtKB=P02100	HBE1	Hemoglobin subunit epsilon;HBE1;PTN002479061;orthologs	HEMOGLOBIN SUBUNIT EPSILON (PTHR11442:SF7)	blood coagulation	Homo sapiens		Total	66
HUMAN|HGNC=4798|UniProtKB=Q14520	HABP2	Hyaluronan-binding protein 2;HABP2;PTN002549569;orthologs	HYALURONAN-BINDING PROTEIN 2 (PTHR24264:SF40)	blood coagulation	Homo sapiens
HUMAN|HGNC=5141|UniProtKB=P00738	HP	Haptoglobin;HP;PTN002551177;orthologs	HAPTOGLOBIN (PTHR24255:SF30)	blood coagulation	Homo sapiens
HUMAN|HGNC=6371|UniProtKB=P03952	KLKB1	Plasma kallikrein;KLKB1;PTN002548669;orthologs	PLASMA KALLIKREIN (PTHR24253:SF64)	blood coagulation	Homo sapiens
HUMAN|HGNC=3590|UniProtKB=Q12884	FAP	Prolyl endopeptidase FAP;FAP;PTN002482461;orthologs	PROLYL ENDOPEPTIDASE FAP (PTHR11731:SF136)	cell adhesion	Homo sapiens
HUMAN|HGNC=12724|UniProtKB=P04004	VTN	Vitronectin;VTN;PTN002505584;orthologs	VITRONECTIN (PTHR22917:SF3)	cell adhesion	Homo sapiens
HUMAN|HGNC=1318|UniProtKB=P01024	C3	Complement C3;C3;PTN002478733;orthologs	COMPLEMENT C3 (PTHR11412:SF81)	complement component	Homo sapiens
HUMAN|HGNC=1323|UniProtKB=P0C0L4	C4A	Complement C4-A;C4A;PTN002478739;orthologs	COMPLEMENT C4-A-RELATED (PTHR11412:SF86)	complement component	Homo sapiens
HUMAN|HGNC=1242|UniProtKB=P02746	C1QB	Complement C1q subcomponent subunit B;C1QB;PTN002547749;orthologs	COMPLEMENT C1Q SUBCOMPONENT SUBUNIT B (PTHR15427:SF18)	complement component	Homo sapiens
HUMAN|HGNC=1245|UniProtKB=P02747	C1QC	Complement C1q subcomponent subunit C;C1QC;PTN002547746;orthologs	COMPLEMENT C1Q SUBCOMPONENT SUBUNIT C (PTHR15427:SF29)	complement component	Homo sapiens
HUMAN|HGNC=1246|UniProtKB=P00736	C1R	Complement C1r subcomponent;C1R;PTN002555019;orthologs	COMPLEMENT C1R SUBCOMPONENT (PTHR24255:SF25)	complement component	Homo sapiens
HUMAN|HGNC=1247|UniProtKB=P09871	C1S	Complement C1s subcomponent;C1S;PTN002517723;orthologs	COMPLEMENT C1S SUBCOMPONENT (PTHR24255:SF18)	complement component	Homo sapiens
HUMAN|HGNC=5394|UniProtKB=P05156	CFI	Complement factor I;CFI;PTN002550862;orthologs	COMPLEMENT FACTOR I (PTHR24253:SF91)	complement component	Homo sapiens
HUMAN|HGNC=1248|UniProtKB=P06681	C2	Complement C2;C2;PTN002499759;orthologs	COMPLEMENT C2 (PTHR46393:SF2)	complement component	Homo sapiens
HUMAN|HGNC=1037|UniProtKB=P00751	CFB	Complement factor B;CFB;PTN002499754;orthologs	COMPLEMENT FACTOR B (PTHR46393:SF1)	complement component	Homo sapiens
HUMAN|HGNC=8864|UniProtKB=P27918	CFP	Properdin;CFP;PTN002505468;orthologs	PROPERDIN (PTHR22906:SF50)	complement component	Homo sapiens
HUMAN|HGNC=1339|UniProtKB=P13671	C6	Complement component C6;C6;PTN002499798;orthologs	COMPLEMENT COMPONENT C6 (PTHR45742:SF4)	complement component(PC00078)	Homo sapiens
HUMAN|HGNC=1346|UniProtKB=P10643	C7	Complement component C7;C7;PTN002499794;orthologs	COMPLEMENT COMPONENT C7 (PTHR45742:SF2)	complement component(PC00078)	Homo sapiens
HUMAN|HGNC=1352|UniProtKB=P07357	C8A	Complement component C8 alpha chain;C8A;PTN002499793;orthologs	COMPLEMENT COMPONENT C8 ALPHA CHAIN (PTHR45742:SF1)	complement component(PC00078)	Homo sapiens
HUMAN|HGNC=1353|UniProtKB=P07358	C8B	Complement component C8 beta chain;C8B;PTN002499792;orthologs	COMPLEMENT COMPONENT C8 BETA CHAIN (PTHR45742:SF5)	complement component(PC00078)	Homo sapiens
HUMAN|HGNC=1354|UniProtKB=P07360	C8G	Complement component C8 gamma chain;C8G;PTN002467907;orthologs	COMPLEMENT COMPONENT C8 GAMMA CHAIN (PTHR47304:SF1)	complement component(PC00078)	Homo sapiens
HUMAN|HGNC=1358|UniProtKB=P02748	C9	Complement component C9;C9;PTN002499791;orthologs	COMPLEMENT COMPONENT C9 (PTHR45742:SF3)	complement component(PC00078)	Homo sapiens
HUMAN|HGNC=4888|UniProtKB=Q03591	CFHR1	Complement factor H-related protein 1;CFHR1;PTN002499767;orthologs	COMPLEMENT FACTOR H-RELATED PROTEIN 1-RELATED (PTHR45785:SF12)	complement component(PC00078)	Homo sapiens
HUMAN|HGNC=4890|UniProtKB=P36980	CFHR2	Complement factor H-related protein 2;CFHR2;PTN002499766;orthologs	COMPLEMENT FACTOR H-RELATED PROTEIN 1-RELATED (PTHR45785:SF12)	complement component(PC00078)	Homo sapiens
HUMAN|HGNC=8948|UniProtKB=P29622	SERPINA4	Kallistatin;SERPINA4;PTN002479167;orthologs	KALLISTATIN (PTHR11461:SF194)	complement component(PC00078)	Homo sapiens
HUMAN|HGNC=9075|UniProtKB=P08697	SERPINF2	Alpha-2-antiplasmin;SERPINF2;PTN002479202;orthologs	ALPHA-2-ANTIPLASMIN (PTHR11461:SF20)	complement component(PC00078)	Homo sapiens
HUMAN|HGNC=1228|UniProtKB=P05155	SERPING1	Plasma protease C1 inhibitor;SERPING1;PTN002479193;orthologs	PLASMA PROTEASE C1 INHIBITOR (PTHR11461:SF159)	complement component(PC00078)	Homo sapiens
HUMAN|HGNC=3778|UniProtKB=P02751	FN1	Fibronectin;FN1;PTN002498994;orthologs	FIBRONECTIN (PTHR46708:SF8)	extracellular matrix protein(PC00102)	Homo sapiens
HUMAN|HGNC=12726|UniProtKB=P04275	VWF	von Willebrand factor;VWF;PTN002478036;orthologs	VON WILLEBRAND FACTOR (PTHR11339:SF361)	extracellular matrix protein(PC00102)	Homo sapiens
HUMAN|HGNC=23479|UniProtKB=Q96BY6	DOCK10	Dedicator of cytokinesis protein 10;DOCK10;PTN002511215;orthologs	DEDICATOR OF CYTOKINESIS PROTEIN 10 (PTHR23317:SF71)	guanyl-nucleotide exchange factor(PC00113)	Homo sapiens
HUMAN|HGNC=12405|UniProtKB=P02766	TTR	Transthyretin;TTR;PTN002470550;orthologs	TRANSTHYRETIN (PTHR10395:SF12)	hydrolase(PC00121)-apoptosis	Homo sapiens
HUMAN|HGNC=5525|UniProtKB=P01857	IGHG1	Immunoglobulin heavy constant gamma 1;IGHG1;PTN002510350;orthologs	IMMUNOGLOBULIN HEAVY CONSTANT GAMMA 1-RELATED (PTHR23411:SF39)	immunoglobulin receptor superfamily(PC00124)	Homo sapiens
HUMAN|HGNC=5526|UniProtKB=P01859	IGHG2	Immunoglobulin heavy constant gamma 2;IGHG2;PTN002510347;orthologs	IMMUNOGLOBULIN HEAVY CONSTANT GAMMA 1-RELATED (PTHR23411:SF39)	immunoglobulin receptor superfamily(PC00124)	Homo sapiens
HUMAN|HGNC=5528|UniProtKB=P01861	IGHG4	Immunoglobulin heavy constant gamma 4;IGHG4;PTN002510349;orthologs	IMMUNOGLOBULIN HEAVY CONSTANT GAMMA 1-RELATED (PTHR23411:SF39)	immunoglobulin receptor superfamily(PC00124)	Homo sapiens
HUMAN|HGNC=5580|UniProtKB=P01762	IGHV3-11	Immunoglobulin heavy variable 3-11;IGHV3-11;PTN002510270;orthologs	IMMUNOGLOBULIN HEAVY VARIABLE 3-11 (PTHR23266:SF401)	immunoglobulin(PC00123)	Homo sapiens
HUMAN|HGNC=5598|UniProtKB=A0A0C4DH35	IGHV3-35	Probable non-functional immunoglobulin heavy variable 3-35;IGHV3-35;PTN002510250;orthologs	IMMUNOGLOBULIN HEAVY VARIABLE 3-23-RELATED (PTHR23266:SF372)	immunoglobulin(PC00123)	Homo sapiens
HUMAN|HGNC=5645|UniProtKB=A0A0C4DH34	IGHV4-28	Immunoglobulin heavy variable 4-28;IGHV4-28;PTN002510319;orthologs	IMMUNOGLOBULIN HEAVY VARIABLE 4-28 (PTHR23266:SF361)	immunoglobulin(PC00123)	Homo sapiens
HUMAN|HGNC=5716|UniProtKB=P01834	IGKC	Immunoglobulin kappa constant;IGKC;PTN002510352;orthologs	IMMUNOGLOBULIN KAPPA CONSTANT (PTHR23266:SF367)	immunoglobulin(PC00123)	Homo sapiens
HUMAN|HGNC=5732|UniProtKB=P04430	IGKV1-16	Immunoglobulin kappa variable 1-16;IGKV1-16;PTN002510529;orthologs	IMMUNOGLOBULIN KAPPA VARIABLE 1-16-RELATED (PTHR23267:SF510)	immunoglobulin(PC00123)	Homo sapiens
HUMAN|HGNC=5815|UniProtKB=P04433	IGKV3-11	Immunoglobulin kappa variable 3-11;IGKV3-11;PTN002537174;orthologs	IMMUNOGLOBULIN KAPPA VARIABLE 3-11-RELATED (PTHR23267:SF513)	immunoglobulin(PC00123)	Homo sapiens
HUMAN|HGNC=5898|UniProtKB=A0A075B6K2	IGLV3-12	Immunoglobulin lambda variable 3-12;IGLV3-12;PTN002510429;orthologs	IMMUNOGLOBULIN LAMBDA VARIABLE 3-12 (PTHR23267:SF393)	immunoglobulin(PC00123)	Homo sapiens
HUMAN|HGNC=3623|UniProtKB=O00602	FCN1	Ficolin-1;FCN1;PTN002499066;orthologs	FICOLIN-1 (PTHR19143:SF377)	intercellular signal molecule(PC00207)-Pattern-recognition receptor	Homo sapiens
HUMAN|HGNC=2295|UniProtKB=P00450	CP	Ceruloplasmin;CP;PTN002542383;orthologs	CERULOPLASMIN (PTHR11709:SF226)	oxidase(PC00175)	Homo sapiens
HUMAN|HGNC=30213|UniProtKB=Q9NQ11	ATP13A2	Polyamine-transporting ATPase 13A2;ATP13A2;PTN002515615;orthologs	POLYAMINE-TRANSPORTING ATPASE 13A2 (PTHR45630:SF2)	primary active transporter(PC00068)	Homo sapiens
HUMAN|HGNC=2312|UniProtKB=P15169	CPN1	Carboxypeptidase N catalytic chain;CPN1;PTN002479832;orthologs	CARBOXYPEPTIDASE N CATALYTIC CHAIN (PTHR11532:SF80)	protease(PC00190)	Homo sapiens
HUMAN|HGNC=28793|UniProtKB=O95568	METTL18	Histidine protein methyltransferase 1 homolog;METTL18;PTN002494930;orthologs	HISTIDINE PROTEIN METHYLTRANSFERASE 1 HOMOLOG (PTHR14614:SF39)	protein modifying enzyme(PC00260)	Homo sapiens
HUMAN|HGNC=29480|UniProtKB=P02750	LRG1	Leucine-rich alpha-2-glycoprotein;LRG1;PTN000688649;orthologs	LEUCINE-RICH ALPHA-2-GLYCOPROTEIN (PTHR45617:SF101)	scaffold/adaptor protein(PC00226)	Homo sapiens

## Sheet: Prot.Class. Overlapping(DEPs18)
Gene_ID	Mapped Ids	Gene Name	Panther Family/Subfamily	Panther Protein Class	Species		Panther Protein Class	No. of proteins
HUMAN|HGNC=2367|UniProtKB=P02741	CRP	C-reactive protein;CRP;PTN002499347;orthologs	C-REACTIVE PROTEIN (PTHR45869:SF7)	acute-phase protein	Homo sapiens		acute-phase protein	4
HUMAN|HGNC=10513|UniProtKB=P0DJI8	SAA1	Serum amyloid A-1 protein;SAA1;;orthologs		acute-phase protein	Homo sapiens		anticoagulant plasma protein	1
HUMAN|HGNC=10514|UniProtKB=P0DJI9	SAA2	Serum amyloid A-2 protein;SAA2;;orthologs		acute-phase protein	Homo sapiens		apolipoprotein(PC00052)	2
HUMAN|HGNC=6517|UniProtKB=P18428	LBP	Lipopolysaccharide-binding protein;LBP;PTN002471181;orthologs	LIPOPOLYSACCHARIDE-BINDING PROTEIN (PTHR10504:SF66)	acute-phase protein	Homo sapiens		cell adhesion	2
HUMAN|HGNC=9456|UniProtKB=P07225	PROS1	Vitamin K-dependent protein S;PROS1;PTN002513888;orthologs	VITAMIN K-DEPENDENT PROTEIN S (PTHR24040:SF0)	Blood coagulation	Homo sapiens		complement component(PC00078)	7
HUMAN|HGNC=610|UniProtKB=P02656	APOC3	Apolipoprotein C-III;APOC3;PTN002494367;orthologs	APOLIPOPROTEIN C-III (PTHR14225:SF0)	apolipoprotein(PC00052)	Homo sapiens		immunoglobulin(PC00123)	1
HUMAN|HGNC=612|UniProtKB=P05090	APOD	Apolipoprotein D;APOD;PTN002471996;orthologs	APOLIPOPROTEIN D (PTHR10612:SF34)	apolipoprotein(PC00052)	Homo sapiens		protein modifying enzyme(PC00260)	1
HUMAN|HGNC=12724|UniProtKB=P04004	VTN	Vitronectin;VTN;PTN002505584;orthologs	VITRONECTIN (PTHR22917:SF3)	cell adhesion	Homo sapiens		Total	18
HUMAN|HGNC=3590|UniProtKB=Q12884	FAP	Prolyl endopeptidase FAP;FAP;PTN002482461;orthologs	PROLYL ENDOPEPTIDASE FAP (PTHR11731:SF136)	cell adhesion	Homo sapiens
HUMAN|HGNC=1246|UniProtKB=P00736	C1R	Complement C1r subcomponent;C1R;PTN002555019;orthologs	COMPLEMENT C1R SUBCOMPONENT (PTHR24255:SF25)	complement component	Homo sapiens
HUMAN|HGNC=1346|UniProtKB=P10643	C7	Complement component C7;C7;PTN002499794;orthologs	COMPLEMENT COMPONENT C7 (PTHR45742:SF2)	complement component(PC00078)	Homo sapiens
HUMAN|HGNC=1352|UniProtKB=P07357	C8A	Complement component C8 alpha chain;C8A;PTN002499793;orthologs	COMPLEMENT COMPONENT C8 ALPHA CHAIN (PTHR45742:SF1)	complement component(PC00078)	Homo sapiens
HUMAN|HGNC=1353|UniProtKB=P07358	C8B	Complement component C8 beta chain;C8B;PTN002499792;orthologs	COMPLEMENT COMPONENT C8 BETA CHAIN (PTHR45742:SF5)	complement component(PC00078)	Homo sapiens
HUMAN|HGNC=1354|UniProtKB=P07360	C8G	Complement component C8 gamma chain;C8G;PTN002467907;orthologs	COMPLEMENT COMPONENT C8 GAMMA CHAIN (PTHR47304:SF1)	complement component(PC00078)	Homo sapiens
HUMAN|HGNC=4890|UniProtKB=P36980	CFHR2	Complement factor H-related protein 2;CFHR2;PTN002499766;orthologs	COMPLEMENT FACTOR H-RELATED PROTEIN 1-RELATED (PTHR45785:SF12)	complement component(PC00078)	Homo sapiens
HUMAN|HGNC=1037|UniProtKB=P00751	CFB	Complement factor B;CFB;PTN002499754;orthologs	COMPLEMENT FACTOR B (PTHR46393:SF1)	complement component(regulation)	Homo sapiens
HUMAN|HGNC=5645|UniProtKB=A0A0C4DH34	IGHV4-28	Immunoglobulin heavy variable 4-28;IGHV4-28;PTN002510319;orthologs	IMMUNOGLOBULIN HEAVY VARIABLE 4-28 (PTHR23266:SF361)	immunoglobulin(PC00123)	Homo sapiens
HUMAN|HGNC=28793|UniProtKB=O95568	METTL18	Histidine protein methyltransferase 1 homolog;METTL18;PTN002494930;orthologs	HISTIDINE PROTEIN METHYLTRANSFERASE 1 HOMOLOG (PTHR14614:SF39)	protein modifying enzyme(PC00260)	Homo sapiens

## Sheet: Prot.Class. Uniqe DEPs29 (good)
Gene_ID	Mapped Ids	Gene Name	Panther Family/Subfamily	Panther Protein Class	Species		Panther Protein Class	No. of proteins
HUMAN|HGNC=584|UniProtKB=P02743	APCS	Serum amyloid P-component;APCS;PTN002499345;orthologs	SERUM AMYLOID P-COMPONENT (PTHR45869:SF5)	acute-phase	Homo sapiens		apolipoprotein(PC00052)	4
HUMAN|HGNC=601|UniProtKB=P02652	APOA2	Apolipoprotein A-II;APOA2;PTN002475799;orthologs	APOLIPOPROTEIN A-II (PTHR11027:SF0)	apolipoprotein(PC00052)	Homo sapiens		calcium-binding protein(PC00060)	1
HUMAN|HGNC=607|UniProtKB=P02654	APOC1	Apolipoprotein C-I;APOC1;PTN002497549;orthologs	APOLIPOPROTEIN C-I (PTHR16565:SF2)	apolipoprotein(PC00052)	Homo sapiens		protease inhibitor(PC00191)	1
HUMAN|HGNC=609|UniProtKB=P02655	APOC2	Apolipoprotein C-II;APOC2;PTN002497550;orthologs	APOLIPOPROTEIN C-II (PTHR16566:SF0)	apolipoprotein(PC00052)	Homo sapiens		scaffold/adaptor protein(PC00226)	2
HUMAN|HGNC=602|UniProtKB=P06727	APOA4	Apolipoprotein A-IV;APOA4;PTN002498706;orthologs	APOLIPOPROTEIN A-IV (PTHR18976:SF1)	apolipoprotein(PC00052)	Homo sapiens		oxidase(PC00175)	1
HUMAN|HGNC=4830|UniProtKB=P02100	HBE1	Hemoglobin subunit epsilon;HBE1;PTN002479061;orthologs	HEMOGLOBIN SUBUNIT EPSILON (PTHR11442:SF7)	blood coagulation	Homo sapiens		complement component(PC00078)	7
HUMAN|HGNC=9075|UniProtKB=P08697	SERPINF2	Alpha-2-antiplasmin;SERPINF2;PTN002479202;orthologs	ALPHA-2-ANTIPLASMIN (PTHR11461:SF20)	blood coagulation	Homo sapiens		serine protease(PC00203)	4
HUMAN|HGNC=5141|UniProtKB=P00738	HP	Haptoglobin;HP;PTN002551177;orthologs	HAPTOGLOBIN (PTHR24255:SF30)	blood coagulation	Homo sapiens		acute-phase	1
HUMAN|HGNC=3551|UniProtKB=P00740	F9	Coagulation factor IX;F9;PTN002542616;orthologs	COAGULATION FACTOR IX (PTHR24278:SF31)	blood coagulation	Homo sapiens		extracellular matrix protein(PC00102)	2
HUMAN|HGNC=4798|UniProtKB=Q14520	HABP2	Hyaluronan-binding protein 2;HABP2;PTN002549569;orthologs	HYALURONAN-BINDING PROTEIN 2 (PTHR24264:SF40)	blood coagulation	Homo sapiens		guanyl-nucleotide exchange factor(PC00113)	1
HUMAN|HGNC=3529|UniProtKB=P03951	F11	Coagulation factor XI;F11;PTN002548670;orthologs	COAGULATION FACTOR XI (PTHR24253:SF44)	blood coagulation	Homo sapiens		hydrolase(PC00121)	1
HUMAN|HGNC=2314|UniProtKB=Q99829	CPN1	Copine-1;CPNE1;PTN002474521;orthologs	COPINE-1 (PTHR10857:SF2)	calcium-binding protein(PC00060)	Homo sapiens		immunoglobulin(PC00123)	3
HUMAN|HGNC=1248|UniProtKB=P06681	C2	Complement C2;C2;PTN002499759;orthologs	COMPLEMENT C2 (PTHR46393:SF2)	complement component(PC00078)	Homo sapiens		globin(PC00107)	1
HUMAN|HGNC=1247|UniProtKB=P09871	C1S	Complement C1s subcomponent;C1S;PTN002517723;orthologs	COMPLEMENT C1S SUBCOMPONENT (PTHR24255:SF18)	complement component(PC00078)	Homo sapiens		Total	29
HUMAN|HGNC=1339|UniProtKB=P13671	C6	Complement component C6;C6;PTN002499798;orthologs	COMPLEMENT COMPONENT C6 (PTHR45742:SF4)	complement component(PC00078)	Homo sapiens
HUMAN|HGNC=1358|UniProtKB=P02748	C9	Complement component C9;C9;PTN002499791;orthologs	COMPLEMENT COMPONENT C9 (PTHR45742:SF3)	complement component(PC00078)	Homo sapiens
HUMAN|HGNC=4888|UniProtKB=Q03591	CFHR1	Complement factor H-related protein 1;CFHR1;PTN002499767;orthologs	COMPLEMENT FACTOR H-RELATED PROTEIN 1-RELATED (PTHR45785:SF12)	complement component(PC00078)	Homo sapiens
HUMAN|HGNC=5394|UniProtKB=P05156	CFI	Complement factor I;CFI;PTN002550862;orthologs	COMPLEMENT FACTOR I (PTHR24253:SF91)	complement component(PC00078)	Homo sapiens
HUMAN|HGNC=1228|UniProtKB=P05155	SERPING1	Plasma protease C1 inhibitor;SERPING1;PTN002479193;orthologs	PLASMA PROTEASE C1 INHIBITOR (PTHR11461:SF159)	complement component(PC00078)	Homo sapiens
HUMAN|HGNC=1242|UniProtKB=P02746	C1QB	Complement C1q subcomponent subunit B;C1QB;PTN002547749;orthologs	COMPLEMENT C1Q SUBCOMPONENT SUBUNIT B (PTHR15427:SF18)	complement component(PC00078)	Homo sapiens
HUMAN|HGNC=12726|UniProtKB=P04275	VWF	von Willebrand factor;VWF;PTN002478036;orthologs	VON WILLEBRAND FACTOR (PTHR11339:SF361)	extracellular matrix protein(PC00102)	Homo sapiens
HUMAN|HGNC=3778|UniProtKB=P02751	FN1	Fibronectin;FN1;PTN002498994;orthologs	FIBRONECTIN (PTHR46708:SF8)	extracellular matrix protein(PC00102)	Homo sapiens
HUMAN|HGNC=23479|UniProtKB=Q96BY6	DOCK10	Dedicator of cytokinesis protein 10;DOCK10;PTN002511215;orthologs	DEDICATOR OF CYTOKINESIS PROTEIN 10 (PTHR23317:SF71)	guanyl-nucleotide exchange factor(PC00113)	Homo sapiens
HUMAN|HGNC=12405|UniProtKB=P02766	TTR	Transthyretin;TTR;PTN002470550;orthologs	TRANSTHYRETIN (PTHR10395:SF12)	hydrolase(PC00121)	Homo sapiens
HUMAN|HGNC=5580|UniProtKB=P01762	IGHV3-11	Immunoglobulin heavy variable 3-11;IGHV3-11;PTN002510270;orthologs	IMMUNOGLOBULIN HEAVY VARIABLE 3-11 (PTHR23266:SF401)	immunoglobulin(PC00123)	Homo sapiens
HUMAN|HGNC=5898|UniProtKB=A0A075B6K2	IGLV3-12	Immunoglobulin lambda variable 3-12;IGLV3-12;PTN002510429;orthologs	IMMUNOGLOBULIN LAMBDA VARIABLE 3-12 (PTHR23267:SF393)	immunoglobulin(PC00123)	Homo sapiens
HUMAN|HGNC=5598|UniProtKB=A0A0C4DH35	IGHV3-35	Probable non-functional immunoglobulin heavy variable 3-35;IGHV3-35;PTN002510250;orthologs	IMMUNOGLOBULIN HEAVY VARIABLE 3-23-RELATED (PTHR23266:SF372)	immunoglobulin(PC00123)	Homo sapiens
HUMAN|HGNC=2295|UniProtKB=P00450	CP	Ceruloplasmin;CP;PTN002542383;orthologs	CERULOPLASMIN (PTHR11709:SF226)	oxidase(PC00175)	Homo sapiens
HUMAN|HGNC=29480|UniProtKB=P02750	LRG1	Leucine-rich alpha-2-glycoprotein;LRG1;PTN000688649;orthologs	LEUCINE-RICH ALPHA-2-GLYCOPROTEIN (PTHR45617:SF101)	scaffold/adaptor protein(PC00226)	Homo sapiens

## Sheet: Prot.Class. Uniqe DEPs19 (poor)
Gene_ID	Mapped Ids	Gene Name	Panther Family/Subfamily	Panther Protein Class	Species		Panther Protein Class	No. of proteins
HUMAN|HGNC=615|UniProtKB=Q13790	APOF	Apolipoprotein F;APOF;PTN002495347;orthologs	APOLIPOPROTEIN F (PTHR15011:SF3)	apolipoprotein(PC00052)	Homo sapiens		apolipoprotein(PC00052)	2
HUMAN|HGNC=13916|UniProtKB=O95445	APOM	Apolipoprotein M;APOM;PTN002528739;orthologs	APOLIPOPROTEIN M (PTHR32028:SF1)	apolipoprotein(PC00052)	Homo sapiens		complement component(PC00078)	5
HUMAN|HGNC=3661|UniProtKB=P02671	FGA	Fibrinogen alpha chain;FGA;PTN002499061;orthologs	FIBRINOGEN ALPHA CHAIN (PTHR47221:SF3)	Blood coagulation	Homo sapiens		Blood coagulation	4
HUMAN|HGNC=16188|UniProtKB=Q9BQ89	F10	Protein FAM110A;FAM110A;PTN002495095;orthologs	PROTEIN FAM110A (PTHR14758:SF4)	Blood coagulation	Homo sapiens		immunoglobulin(PC00123)	6
HUMAN|HGNC=3534|UniProtKB=P05160	F13B	Coagulation factor XIII B chain;F13B;PTN002499773;orthologs	COAGULATION FACTOR XIII B CHAIN (PTHR45785:SF3)	Blood coagulation	Homo sapiens		intercellular signal molecule(PC00207)	1
HUMAN|HGNC=6371|UniProtKB=P03952	KLKB1	Plasma kallikrein;KLKB1;PTN002548669;orthologs	PLASMA KALLIKREIN (PTHR24253:SF64)	Blood coagulation	Homo sapiens		primary active transporter(PC00068)	1
HUMAN|HGNC=8864|UniProtKB=P27918	CFP	Properdin;CFP;PTN002505468;orthologs	PROPERDIN (PTHR22906:SF50)	complement component(PC00078)	Homo sapiens		Total	19
HUMAN|HGNC=8948|UniProtKB=P29622	SERPINA4	Kallistatin;SERPINA4;PTN002479167;orthologs	KALLISTATIN (PTHR11461:SF194)	complement component(PC00078)	Homo sapiens
HUMAN|HGNC=1318|UniProtKB=P01024	C3	Complement C3;C3;PTN002478733;orthologs	COMPLEMENT C3 (PTHR11412:SF81)	complement component(PC00078)	Homo sapiens
HUMAN|HGNC=1323|UniProtKB=P0C0L4	C4A	Complement C4-A;C4A;PTN002478739;orthologs	COMPLEMENT C4-A-RELATED (PTHR11412:SF86)	complement component(PC00078)	Homo sapiens
HUMAN|HGNC=1245|UniProtKB=P02747	C1QC	Complement C1q subcomponent subunit C;C1QC;PTN002547746;orthologs	COMPLEMENT C1Q SUBCOMPONENT SUBUNIT C (PTHR15427:SF29)	complement component(PC00078)	Homo sapiens
HUMAN|HGNC=5526|UniProtKB=P01859	IGHG2	Immunoglobulin heavy constant gamma 2;IGHG2;PTN002510347;orthologs	IMMUNOGLOBULIN HEAVY CONSTANT GAMMA 1-RELATED (PTHR23411:SF39)	immunoglobulin receptor superfamily(PC00124)	Homo sapiens
HUMAN|HGNC=5525|UniProtKB=P01857	IGHG1	Immunoglobulin heavy constant gamma 1;IGHG1;PTN002510350;orthologs	IMMUNOGLOBULIN HEAVY CONSTANT GAMMA 1-RELATED (PTHR23411:SF39)	immunoglobulin receptor superfamily(PC00124)	Homo sapiens
HUMAN|HGNC=5528|UniProtKB=P01861	IGHG4	Immunoglobulin heavy constant gamma 4;IGHG4;PTN002510349;orthologs	IMMUNOGLOBULIN HEAVY CONSTANT GAMMA 1-RELATED (PTHR23411:SF39)	immunoglobulin receptor superfamily(PC00124)	Homo sapiens
HUMAN|HGNC=5815|UniProtKB=P04433	IGKV3-11	Immunoglobulin kappa variable 3-11;IGKV3-11;PTN002537174;orthologs	IMMUNOGLOBULIN KAPPA VARIABLE 3-11-RELATED (PTHR23267:SF513)	immunoglobulin(PC00123)	Homo sapiens
HUMAN|HGNC=5716|UniProtKB=P01834	IGKC	Immunoglobulin kappa constant;IGKC;PTN002510352;orthologs	IMMUNOGLOBULIN KAPPA CONSTANT (PTHR23266:SF367)	immunoglobulin(PC00123)	Homo sapiens
HUMAN|HGNC=5732|UniProtKB=P04430	IGKV1-16	Immunoglobulin kappa variable 1-16;IGKV1-16;PTN002510529;orthologs	IMMUNOGLOBULIN KAPPA VARIABLE 1-16-RELATED (PTHR23267:SF510)	immunoglobulin(PC00123)	Homo sapiens
HUMAN|HGNC=3623|UniProtKB=O00602	FCN1	Ficolin-1;FCN1;PTN002499066;orthologs	FICOLIN-1 (PTHR19143:SF377)	intercellular signal molecule(PC00207)	Homo sapiens
HUMAN|HGNC=30213|UniProtKB=Q9NQ11	ATP13A2	Polyamine-transporting ATPase 13A2;ATP13A2;PTN002515615;orthologs	POLYAMINE-TRANSPORTING ATPASE 13A2 (PTHR45630:SF2)	primary active transporter(PC00068)	Homo sapiens
