# Supplementary material for: Changes in circulating extracellular vesicle cargo are associated with cognitive decline after major surgery: an observational case–control study
Source: Br J Anaesth. 2024 Oct 18;134(6):1683–95. doi: 10.1016/j.bja.2024.07.040 (PMC12106869; doi:10.1016/j.bja.2024.07.040)
Supplement: Multimedia component 1 [file mmc1.zip › Supplementary file E.xlsx]

## Sheet: Pathways48h-DAVID-Fig4C 
Category	Term	Gene count	Genes	Fold Enrichment	FDR
GOTERM_BP_5	GO:0072376~protein activation cascade	22	CRP, FGA, APCS, C1S, C1R, CFI, F11, FN1, IGHV4-28, CFP, C8B, C8A, C2, F9, C6, C8G, CFHR2, C7, CFHR1, C9, SERPING1, CFB	50.6878	1.64079e-28
GOTERM_BP_5	GO:0006956~complement activation	18	CRP, APCS, C1S, C1R, CFI, IGHV4-28, CFP, C8B, C8A, C2, C6, C8G, CFHR2, C7, CFHR1, C9, SERPING1, CFB	48.1179	3.46855e-22
GOTERM_BP_5	GO:0006958~complement activation, classical pathway	14	CRP, APCS, C1S, C1R, CFI, IGHV4-28, C8B, C8A, C2, C6, C8G, C7, C9, SERPING1	45.6118	3.70686e-16
GOTERM_BP_5	GO:0002526~acute inflammatory response	14	CRP, APCS, CFI, HP, APOA2, FN1, C8B, C8A, C7, C9, SAA1, SERPING1, SAA2, LBP	40.2642	1.47536e-15
GOTERM_BP_5	GO:0002253~activation of immune response	19	CRP, APCS, C1S, C1R, CFI, IGHV4-28, CFP, C8B, C8A, C2, C6, C8G, CFHR2, C7, CFHR1, C9, SERPING1, LBP, CFB	12.968	8.27949e-14
GOTERM_BP_5	GO:0019724~B cell mediated immunity	14	CRP, APCS, C1S, C1R, CFI, IGHV4-28, C8B, C8A, C2, C6, C8G, C7, C9, SERPING1	25.2741	4.6056e-13
GOTERM_BP_5	GO:0050778~positive regulation of immune response	19	CRP, APCS, C1S, C1R, CFI, IGHV4-28, CFP, C8B, C8A, C2, C6, C8G, CFHR2, C7, CFHR1, C9, SERPING1, LBP, CFB	9.48913	1.35067e-11
GOTERM_BP_5	GO:0006957~complement activation, alternative pathway	7	C8G, C7, C9, C8B, CFP, C8A, CFB	145.958	3.86047e-10
GOTERM_BP_5	GO:0016485~protein processing	12	FGA, F9, C7, C1R, C9, F11, CFI, HP, SERPING1, C8B, C8A, CPN1	16.3538	6.70543e-09
GOTERM_BP_5	GO:2000257~regulation of protein activation cascade	7	FGA, C7, C9, CFI, SERPING1, C8B, C8A	91.2236	7.07147e-09
GOTERM_BP_5	GO:0051604~protein maturation	12	FGA, F9, C7, C1R, C9, F11, CFI, HP, SERPING1, C8B, C8A, CPN1	13.748	3.46741e-08
GOTERM_BP_5	GO:0030449~regulation of complement activation	6	C7, C9, CFI, SERPING1, C8B, C8A	86.2805	3.72825e-07
GOTERM_BP_5	GO:0006508~proteolysis	20	FGA, C1S, C1R, CFI, F11, HP, C8B, C8A, SERPINA4, C2, CPN1, VTN, F9, FAP, C7, C9, SERPING1, ATP13A2, HABP2, CFB	4.51812	4.5365e-07
GOTERM_BP_5	GO:0031640~killing of cells of other organism	8	C6, C8G, CFHR2, C7, CFHR1, C9, C8B, C8A	26.9047	7.26305e-07
GOTERM_BP_5	GO:0002673~regulation of acute inflammatory response	7	APCS, C7, C9, CFI, SERPING1, C8B, C8A	37.9111	1.14062e-06
GOTERM_BP_5	GO:0007596~blood coagulation	9	FGA, VTN, F9, VWF, FAP, F11, SAA1, FN1, SERPING1	15.8363	3.0174e-06
GOTERM_BP_5	GO:0002920~regulation of humoral immune response	6	C7, C9, CFI, SERPING1, C8B, C8A	46.3358	6.71113e-06
GOTERM_BP_5	GO:0034368~protein-lipid complex remodeling	5	APOM, APOC2, APOC1, APOA2, APOC3	69.5037	2.68295e-05
GOTERM_BP_5	GO:0050727~regulation of inflammatory response	10	APCS, C7, C9, CFI, SAA1, SERPING1, APOD, LBP, C8B, C8A	8.44175	6.50282e-05
GOTERM_BP_5	GO:1903317~regulation of protein maturation	6	C7, C9, CFI, SERPING1, C8B, C8A	24.7736	0.000131698
GOTERM_BP_5	GO:0071827~plasma lipoprotein particle organization	5	APOM, APOC2, APOC1, APOA2, APOC3	45.3285	0.00013325
GOTERM_BP_5	GO:0034375~high-density lipoprotein particle remodeling	4	APOM, APOC1, APOA2, APOC3	104.256	0.000210064
GOTERM_BP_5	GO:0034384~high-density lipoprotein particle clearance	4	APOM, APOC2, APOA2, APOC3	92.6716	0.000291827
GOTERM_BP_5	GO:0006897~endocytosis	11	CRP, VTN, APOC2, CFI, APOC1, APOA2, APOC3, IGHV4-28, LBP, CFP, C2	5.62852	0.000426985
GOTERM_BP_5	GO:0072378~blood coagulation, fibrin clot formation	4	FGA, F9, F11, FN1	79.4328	0.000435451
GOTERM_BP_5	GO:1905953~negative regulation of lipid localization	5	CRP, APOC2, APOC1, APOA2, APOC3	31.1211	0.000487738
GOTERM_BP_5	GO:0042730~fibrinolysis	4	FGA, VTN, F11, SERPING1	66.7236	0.000692702
GOTERM_BP_5	GO:0010916~negative regulation of very-low-density lipoprotein particle clearance	3	APOC2, APOC1, APOC3	312.767	0.000776918
GOTERM_BP_5	GO:0010915~regulation of very-low-density lipoprotein particle clearance	3	APOC2, APOC1, APOC3	312.767	0.000776918
GOTERM_BP_5	GO:0061045~negative regulation of wound healing	5	FGA, APCS, VTN, F11, SERPING1	25.7421	0.00089591
GOTERM_BP_5	GO:0065005~protein-lipid complex assembly	4	APOM, APOC1, APOA2, APOC3	57.5203	0.000952236
GOTERM_BP_5	GO:0060627~regulation of vesicle-mediated transport	9	FGA, VTN, APOC2, APOC1, APOA2, APOC3, ATP13A2, CFP, C2	6.49343	0.00112561
GOTERM_BP_5	GO:0032372~negative regulation of sterol transport	4	APOC2, APOC1, APOA2, APOC3	52.1278	0.00117276
GOTERM_BP_5	GO:0032375~negative regulation of cholesterol transport	4	APOC2, APOC1, APOA2, APOC3	52.1278	0.00117276
GOTERM_BP_5	GO:0006869~lipid transport	8	APOM, APOC2, APOC1, APOA2, APOF, APOC3, APOD, LBP	7.66937	0.00125311
GOTERM_BP_5	GO:0030100~regulation of endocytosis	7	VTN, APOC2, APOC1, APOA2, APOC3, CFP, C2	9.79582	0.00126163
GOTERM_BP_5	GO:1903035~negative regulation of response to wounding	5	FGA, APCS, VTN, F11, SERPING1	22.182	0.0013023
GOTERM_BP_5	GO:0010901~regulation of very-low-density lipoprotein particle remodeling	3	APOC2, APOA2, APOC3	208.511	0.00139445
GOTERM_BP_5	GO:0034447~very-low-density lipoprotein particle clearance	3	APOC2, APOC1, APOC3	208.511	0.00139445
GOTERM_BP_5	GO:0034382~chylomicron remnant clearance	3	APOC2, APOC1, APOC3	208.511	0.00139445
GOTERM_BP_5	GO:0061041~regulation of wound healing	6	FGA, APCS, VTN, FAP, F11, SERPING1	13.1002	0.00139445
GOTERM_BP_5	GO:0030193~regulation of blood coagulation	5	FGA, VTN, FAP, F11, SERPING1	20.8511	0.00146023
GOTERM_BP_5	GO:0071830~triglyceride-rich lipoprotein particle clearance	3	APOC2, APOC1, APOC3	178.724	0.00182569
GOTERM_BP_5	GO:0031347~regulation of defense response	10	APCS, C7, C9, CFI, SAA1, SERPING1, APOD, LBP, C8B, C8A	4.8044	0.00243691
GOTERM_BP_5	GO:1903034~regulation of response to wounding	6	FGA, APCS, VTN, FAP, F11, SERPING1	11.3219	0.00251966
GOTERM_BP_5	GO:0051346~negative regulation of hydrolase activity	7	APCS, VTN, APOC1, APOA2, SERPING1, APOC3, SERPINA4	8.06397	0.00286365
GOTERM_BP_5	GO:0030195~negative regulation of blood coagulation	4	FGA, VTN, F11, SERPING1	34.7519	0.00288193
GOTERM_BP_5	GO:1900047~negative regulation of hemostasis	4	FGA, VTN, F11, SERPING1	34.0426	0.00293977
GOTERM_BP_5	GO:0032369~negative regulation of lipid transport	4	APOC2, APOC1, APOA2, APOC3	34.0426	0.00293977
GOTERM_BP_5	GO:0045833~negative regulation of lipid metabolic process	5	APOC2, APOC1, APOA2, APOC3, APOD	16.5485	0.00299544
GOTERM_BP_5	GO:0050819~negative regulation of coagulation	4	FGA, VTN, F11, SERPING1	31.4734	0.0035679
GOTERM_BP_5	GO:0030162~regulation of proteolysis	9	VTN, C7, C9, CFI, SERPING1, ATP13A2, C8B, C8A, SERPINA4	4.99096	0.00425309
GOTERM_BP_5	GO:0042157~lipoprotein metabolic process	5	APOM, APOC1, APOA2, APOC3, APOD	14.6839	0.00437314
GOTERM_BP_5	GO:0015918~sterol transport	5	APOM, APOC2, APOC1, APOA2, APOC3	14.6839	0.00437314
GOTERM_BP_5	GO:0034370~triglyceride-rich lipoprotein particle remodeling	3	APOC2, APOA2, APOC3	104.256	0.00437314
GOTERM_BP_5	GO:0034372~very-low-density lipoprotein particle remodeling	3	APOC2, APOA2, APOC3	104.256	0.00437314
GOTERM_BP_5	GO:0032102~negative regulation of response to external stimulus	7	FGA, APCS, VTN, F11, SAA1, SERPING1, APOD	6.85248	0.0055247
GOTERM_BP_5	GO:0046503~glycerolipid catabolic process	4	APOC2, APOC1, APOA2, APOC3	25.2741	0.00599955
GOTERM_BP_5	GO:0050994~regulation of lipid catabolic process	4	APOC2, APOC1, APOA2, APOC3	23.8298	0.00700933
GOTERM_BP_5	GO:0009617~response to bacterium	9	CRP, FGA, LRG1, HP, IGHV4-28, LBP, CFP, CFB, C2	4.48947	0.00745879
GOTERM_BP_5	GO:0008228~opsonization	3	CRP, LBP, CFP	69.5037	0.00907514
GOTERM_BP_5	GO:0051917~regulation of fibrinolysis	3	VTN, FAP, F11	69.5037	0.00907514
GOTERM_BP_5	GO:0055088~lipid homeostasis	5	APOM, APOC2, APOA2, APOC3, ATP13A2	11.4567	0.00955052
GOTERM_BP_5	GO:0015914~phospholipid transport	4	APOC2, APOC1, APOA2, APOC3	20.5937	0.00989231
GOTERM_BP_5	GO:0032371~regulation of sterol transport	4	APOC2, APOC1, APOA2, APOC3	20.3425	0.0100935
GOTERM_BP_5	GO:0006909~phagocytosis	6	CRP, APOA2, IGHV4-28, LBP, CFP, C2	7.46905	0.0114649
GOTERM_BP_5	GO:0010985~negative regulation of lipoprotein particle clearance	3	APOC2, APOC1, APOC3	59.5746	0.0114751
GOTERM_BP_5	GO:0098542~defense response to other organism	8	CRP, FGA, CFHR2, CFHR1, HP, IGHV4-28, LBP, CFP	4.66598	0.0130779
GOTERM_BP_5	GO:0060191~regulation of lipase activity	4	APOC2, APOC1, APOA2, APOC3	18.1314	0.013265
GOTERM_BP_5	GO:0050995~negative regulation of lipid catabolic process	3	APOC1, APOA2, APOC3	46.3358	0.0181946
GOTERM_BP_5	GO:0015748~organophosphate ester transport	4	APOC2, APOC1, APOA2, APOC3	13.7859	0.0281989
GOTERM_BP_5	GO:0042742~defense response to bacterium	6	CRP, FGA, HP, IGHV4-28, LBP, CFP	5.95746	0.0282786
GOTERM_BP_5	GO:0048261~negative regulation of receptor-mediated endocytosis	3	APOC2, APOC1, APOC3	33.8126	0.0324114
GOTERM_BP_5	GO:0048259~regulation of receptor-mediated endocytosis	4	VTN, APOC2, APOC1, APOC3	12.9309	0.0324114
GOTERM_BP_5	GO:0051851~modification by host of symbiont morphology or physiology	4	CRP, APCS, CFHR2, CFHR1	12.8315	0.0326815
GOTERM_BP_5	GO:0006639~acylglycerol metabolic process	4	APOC2, APOC1, APOA2, APOC3	12.7335	0.0329538
GOTERM_BP_5	GO:0006638~neutral lipid metabolic process	4	APOC2, APOC1, APOA2, APOC3	12.637	0.0332282
GOTERM_BP_5	GO:0030168~platelet activation	4	FGA, VWF, SAA1, FN1	12.0876	0.0368879
GOTERM_BP_5	GO:0046461~neutral lipid catabolic process	3	APOC2, APOA2, APOC3	30.5138	0.0368879
GOTERM_BP_5	GO:2000910~negative regulation of sterol import	2	APOA2, APOC3	417.022	0.0410432
GOTERM_BP_5	GO:0009895~negative regulation of catabolic process	5	APOC1, APOA2, HP, APOC3, ATP13A2	6.88155	0.0471103
GOTERM_BP_5	GO:0032368~regulation of lipid transport	4	APOC2, APOC1, APOA2, APOC3	10.7619	0.0488335
GOTERM_BP_5	GO:0015850~organic hydroxy compound transport	5	APOM, APOC2, APOC1, APOA2, APOC3	6.74793	0.0492437
GOTERM_CC_5	GO:0070062~extracellular exosome	30	APCS, C1R, CFI, HP, C8B, C8A, SERPINA4, C2, DOCK10, VTN, C6, C8G, TTR, C7, C9, APOD, LBP, FGA, VWF, F11, APOA2, FN1, APOC3, CP, LRG1, F9, SAA1, SERPING1, SAA2, CFB	6.3244	1.13961e-17
GOTERM_CC_5	GO:0034364~high-density lipoprotein particle	8	APOM, APOC2, APOC1, APOA2, SAA1, APOF, SAA2, APOC3	124.745	8.28564e-12
GOTERM_CC_5	GO:0005579~membrane attack complex	6	C6, C8G, C7, C9, C8B, C8A	400.967	1.85191e-11
GOTERM_CC_5	GO:0046930~pore complex	6	C6, C8G, C7, C9, C8B, C8A	103.954	5.18108e-08
GOTERM_CC_5	GO:0060205~cytoplasmic vesicle lumen	10	FGA, TTR, LRG1, VWF, SAA1, HP, FN1, SERPING1, CFP, SERPINA4	13.7183	4.51071e-07
GOTERM_CC_5	GO:0034361~very-low-density lipoprotein particle	5	APOM, APOC2, APOC1, APOA2, APOC3	111.38	1.38454e-06
GOTERM_CC_5	GO:0034385~triglyceride-rich plasma lipoprotein particle	5	APOM, APOC2, APOC1, APOA2, APOC3	106.317	1.44831e-06
GOTERM_CC_5	GO:0034774~secretory granule lumen	9	FGA, TTR, LRG1, VWF, HP, FN1, SERPING1, CFP, SERPINA4	13.075	2.96222e-06
GOTERM_CC_5	GO:0034366~spherical high-density lipoprotein particle	4	APOM, APOC2, APOA2, APOC3	233.897	4.58361e-06
GOTERM_CC_5	GO:0042627~chylomicron	4	APOC2, APOC1, APOA2, APOC3	133.656	2.65835e-05
GOTERM_CC_5	GO:0005788~endoplasmic reticulum lumen	8	FGA, VTN, F9, APOA2, FN1, SERPING1, CFP, CP	11.8429	2.81824e-05
GOTERM_CC_5	GO:0098797~plasma membrane protein complex	7	VTN, C6, C8G, C7, C9, C8B, C8A	10.8071	0.000261406
GOTERM_CC_5	GO:0034362~low-density lipoprotein particle	3	APOM, APOC2, APOF	107.953	0.00222344
GOTERM_CC_5	GO:0031093~platelet alpha granule lumen	4	FGA, VWF, FN1, SERPING1	27.9281	0.0023157
GOTERM_CC_5	GO:0031091~platelet alpha granule	4	FGA, VWF, FN1, SERPING1	20.5624	0.00529555
GOTERM_CC_5	GO:0031410~cytoplasmic vesicle	14	FGA, VWF, HP, APOA2, FN1, APOC3, CFP, SERPINA4, TTR, LRG1, APOC2, SAA1, SERPING1, ATP13A2	2.54929	0.00708188
GOTERM_CC_5	GO:0097708~intracellular vesicle	14	FGA, VWF, HP, APOA2, FN1, APOC3, CFP, SERPINA4, TTR, LRG1, APOC2, SAA1, SERPING1, ATP13A2	2.54236	0.00708188
GOTERM_CC_5	GO:0099503~secretory vesicle	9	FGA, TTR, LRG1, VWF, HP, FN1, SERPING1, CFP, SERPINA4	3.88391	0.00708188
GOTERM_CC_5	GO:0044433~cytoplasmic vesicle part	11	FGA, TTR, LRG1, VWF, SAA1, HP, FN1, SERPING1, ATP13A2, CFP, SERPINA4	3.13956	0.00708188
GOTERM_CC_5	GO:1904724~tertiary granule lumen	3	LRG1, HP, CFP	25.5161	0.0260406
GOTERM_CC_5	GO:0035580~specific granule lumen	3	LRG1, HP, CFP	22.6352	0.0312934
GOTERM_CC_5	GO:0005783~endoplasmic reticulum	11	FGA, VTN, F9, VWF, APOC1, APOA2, FN1, SERPING1, APOD, CFP, CP	2.42953	0.0390913
GOTERM_CC_5	GO:0034363~intermediate-density lipoprotein particle	2	APOC2, APOC3	187.118	0.040136
GOTERM_MF_5	GO:0004252~serine-type endopeptidase activity	10	F9, C1S, FAP, C1R, F11, CFI, HP, HABP2, CFB, C2	28.1319	8.31973e-10
GOTERM_MF_5	GO:0008236~serine-type peptidase activity	10	F9, C1S, FAP, C1R, F11, CFI, HP, HABP2, CFB, C2	25.6738	9.45946e-10
GOTERM_MF_5	GO:0004175~endopeptidase activity	10	F9, C1S, FAP, C1R, F11, CFI, HP, HABP2, CFB, C2	11.3251	8.39432e-07
GOTERM_MF_5	GO:0015485~cholesterol binding	4	APOA2, APOF, APOC3, APOD	39.1763	0.00119592
GOTERM_MF_5	GO:0070653~high-density lipoprotein particle receptor binding	2	APOA2, APOC3	352.587	0.0424008
KEGG_PATHWAY	hsa04610:Complement and coagulation cascades	19	FGA, C1S, VWF, C1R, CFI, F11, C8B, C8A, C2, VTN, F9, C6, C8G, CFHR2, C7, CFHR1, C9, SERPING1, CFB	66.7919	2.26286e-29
KEGG_PATHWAY	hsa05171:Coronavirus disease - COVID-19	12	FGA, C6, C8G, C7, VWF, C1S, C1R, C9, C8B, C8A, CFB, C2	15.6373	5.96269e-10
KEGG_PATHWAY	hsa05322:Systemic lupus erythematosus	9	C6, C8G, C7, C1S, C1R, C9, C8B, C8A, C2	19.8605	5.69379e-08
KEGG_PATHWAY	hsa04810:Regulation of actin cytoskeleton	7	C6, C8G, C7, C9, FN1, C8B, C8A	9.24127	0.000438475
KEGG_PATHWAY	hsa05150:Staphylococcus aureus infection	5	C1S, C1R, CFI, CFB, C2	15.7459	0.00116059
KEGG_PATHWAY	hsa05146:Amoebiasis	5	C8G, C9, FN1, C8B, C8A	14.8197	0.00122117
KEGG_PATHWAY	hsa04979:Cholesterol metabolism	4	APOC2, APOC1, APOA2, APOC3	23.7115	0.00202149
KEGG_PATHWAY	hsa05020:Prion disease	6	C6, C8G, C7, C9, C8B, C8A	6.64443	0.00492511
KEGG_PATHWAY	hsa05133:Pertussis	4	C1S, C1R, SERPING1, C2	15.9117	0.00503325
REACTOME_PATHWAY	R-HSA-166658~Complement cascade	18	CRP, C1S, C1R, CFI, CFP, C8B, C8A, C2, CPN1, VTN, C6, C8G, CFHR2, C7, CFHR1, C9, SERPING1, CFB	82.9378	1.71413e-27
REACTOME_PATHWAY	R-HSA-977606~Regulation of Complement cascade	17	C1S, C1R, CFI, CFP, C8B, C8A, C2, CPN1, VTN, C6, C8G, CFHR2, C7, CFHR1, C9, SERPING1, CFB	96.6627	3.02796e-27
REACTOME_PATHWAY	R-HSA-168249~Innate Immune System	24	CRP, FGA, C1S, C1R, CFI, HP, CFP, C8B, C8A, C2, CPN1, VTN, TTR, LRG1, C6, C8G, CFHR2, C7, CFHR1, C9, SAA1, SERPING1, LBP, CFB	6.00548	3.62307e-12
REACTOME_PATHWAY	R-HSA-166665~Terminal pathway of complement	6	C6, C8G, C7, C9, C8B, C8A	200.433	9.73043e-10
REACTOME_PATHWAY	R-HSA-168256~Immune System	25	CRP, C1S, C1R, CFI, HP, CFP, C8B, C8A, C2, CPN1, VTN, C6, C8G, TTR, C7, C9, LBP, FGA, FN1, LRG1, CFHR2, CFHR1, SAA1, SERPING1, CFB	3.29931	1.81578e-07
REACTOME_PATHWAY	R-HSA-166663~Initial triggering of complement	6	CRP, C1S, C1R, CFP, CFB, C2	69.7158	3.74501e-07
REACTOME_PATHWAY	R-HSA-140877~Formation of Fibrin Clot (Clotting Cascade)	5	FGA, F9, VWF, F11, SERPING1	34.262	0.000228431
REACTOME_PATHWAY	R-HSA-975634~Retinoid metabolism and transport	5	APOM, TTR, APOC2, APOA2, APOC3	30.3686	0.000325578
REACTOME_PATHWAY	R-HSA-9651496~Defects of contact activation system (CAS) and kallikrein/kinin system (KKS)	4	F9, VWF, F11, SERPING1	66.811	0.000335847
REACTOME_PATHWAY	R-HSA-9671793~Diseases of hemostasis	4	F9, VWF, F11, SERPING1	66.811	0.000335847
REACTOME_PATHWAY	R-HSA-6806667~Metabolism of fat-soluble vitamins	5	APOM, TTR, APOC2, APOA2, APOC3	27.8379	0.000335847
REACTOME_PATHWAY	R-HSA-8963898~Plasma lipoprotein assembly	4	APOC2, APOC1, APOA2, APOC3	56.2619	0.000489339
REACTOME_PATHWAY	R-HSA-140837~Intrinsic Pathway of Fibrin Clot Formation	4	F9, VWF, F11, SERPING1	46.4772	0.000817229
REACTOME_PATHWAY	R-HSA-174824~Plasma lipoprotein assembly, remodeling, and clearance	5	APOC2, APOC1, APOA2, APOF, APOC3	17.8163	0.00153545
REACTOME_PATHWAY	R-HSA-173623~Classical antibody-mediated complement activation	3	CRP, C1S, C1R	133.622	0.00180255
REACTOME_PATHWAY	R-HSA-8963899~Plasma lipoprotein remodeling	4	APOC2, APOA2, APOF, APOC3	31.4405	0.00218199
REACTOME_PATHWAY	R-HSA-174577~Activation of C3 and C5	3	CFP, CFB, C2	100.216	0.00295521
REACTOME_PATHWAY	R-HSA-8963888~Chylomicron assembly	3	APOC2, APOA2, APOC3	80.1732	0.00404968
REACTOME_PATHWAY	R-HSA-8963901~Chylomicron remodeling	3	APOC2, APOA2, APOC3	80.1732	0.00404968
REACTOME_PATHWAY	R-HSA-2187338~Visual phototransduction	5	APOM, TTR, APOC2, APOA2, APOC3	12.6058	0.00404968
REACTOME_PATHWAY	R-HSA-166786~Creation of C4 and C2 activators	3	CRP, C1S, C1R	57.2666	0.00766797
REACTOME_PATHWAY	R-HSA-114608~Platelet degranulation	5	FGA, VWF, FN1, SERPING1, SERPINA4	10.3583	0.00768163
REACTOME_PATHWAY	R-HSA-354194~GRB2:SOS provides linkage to MAPK signaling for Integrins	3	FGA, VWF, FN1	53.4488	0.00772384
REACTOME_PATHWAY	R-HSA-372708~p130Cas linkage to MAPK signaling for integrins	3	FGA, VWF, FN1	53.4488	0.00772384
REACTOME_PATHWAY	R-HSA-76005~Response to elevated platelet cytosolic Ca2+	5	FGA, VWF, FN1, SERPING1, SERPINA4	9.97179	0.00778172
REACTOME_PATHWAY	R-HSA-109582~Hemostasis	9	DOCK10, FGA, F9, VWF, F11, HBE1, FN1, SERPING1, SERPINA4	3.8731	0.00838462
REACTOME_PATHWAY	R-HSA-216083~Integrin cell surface interactions	4	FGA, VTN, VWF, FN1	12.5762	0.0187662
REACTOME_PATHWAY	R-HSA-354192~Integrin signaling	3	FGA, VWF, FN1	29.6938	0.0215273
REACTOME_PATHWAY	R-HSA-196854~Metabolism of vitamins and cofactors	5	APOM, TTR, APOC2, APOA2, APOC3	6.99591	0.024181
REACTOME_PATHWAY	R-HSA-8957275~Post-translational protein phosphorylation	4	FGA, APOA2, FN1, CP	9.89792	0.0329506
REACTOME_PATHWAY	R-HSA-6802948~Signaling by high-kinase activity BRAF mutants	3	FGA, VWF, FN1	22.2703	0.0333116
REACTOME_PATHWAY	R-HSA-977225~Amyloid fiber formation	4	FGA, APCS, TTR, SAA1	9.63041	0.0333116
REACTOME_PATHWAY	R-HSA-9029569~NR1H3 & NR1H2 regulate gene expression linked to cholesterol transport and efflux	3	APOC2, APOC1, APOD	21.6684	0.0338697
REACTOME_PATHWAY	R-HSA-76009~Platelet Aggregation (Plug Formation)	3	FGA, VWF, FN1	20.5572	0.0364079
REACTOME_PATHWAY	R-HSA-5674135~MAP2K and MAPK activation	3	FGA, VWF, FN1	20.0433	0.0371438
REACTOME_PATHWAY	R-HSA-381426~Regulation of Insulin-like Growth Factor (IGF) transport and uptake by Insulin-like Growth Factor Binding Proteins (IGFBPs)	4	FGA, APOA2, FN1, CP	8.5518	0.0403976
REACTOME_PATHWAY	R-HSA-9656223~Signaling by RAF1 mutants	3	FGA, VWF, FN1	18.6449	0.0403976
REACTOME_PATHWAY	R-HSA-9649948~Signaling downstream of RAS mutants	3	FGA, VWF, FN1	17.0581	0.0422146
REACTOME_PATHWAY	R-HSA-6802949~Signaling by RAS mutants	3	FGA, VWF, FN1	17.0581	0.0422146
REACTOME_PATHWAY	R-HSA-6802946~Signaling by moderate kinase activity BRAF mutants	3	FGA, VWF, FN1	17.0581	0.0422146
REACTOME_PATHWAY	R-HSA-6802955~Paradoxical activation of RAF signaling by kinase inactive BRAF	3	FGA, VWF, FN1	17.0581	0.0422146
REACTOME_PATHWAY	R-HSA-9024446~NR1H2 and NR1H3-mediated signaling	3	APOC2, APOC1, APOD	17.0581	0.0422146
REACTOME_PATHWAY	R-HSA-76002~Platelet activation, signaling and aggregation	5	FGA, VWF, FN1, SERPING1, SERPINA4	5.08068	0.0481076
REACTOME_PATHWAY	R-HSA-382551~Transport of small molecules	8	APOC2, APOC1, APOA2, APOF, APOC3, ATP13A2, APOD, CP	2.93675	0.0481076
WIKIPATHWAYS	WP2806~Complement system	17	CRP, FGA, APCS, C1S, CFI, F11, CFP, C8A, C2, CPN1, VTN, C6, CFHR2, C7, C9, SERPING1, CFB	38.9211	1.60378e-20
WIKIPATHWAYS	WP5115~Network map of SARS-CoV-2 signaling pathway	19	CRP, FGA, C1S, C1R, CFI, HP, APOA2, FN1, CFP, C8A, CPN1, APOM, LRG1, APOC1, SAA1, SAA2, APOD, LBP, CFB	19.3555	4.35935e-18
WIKIPATHWAYS	WP545~Complement activation	11	C6, C8G, C7, C1S, C1R, C9, C8B, CFP, C8A, CFB, C2	106.212	1.52235e-17
WIKIPATHWAYS	WP5090~Complement system in neuronal development and plasticity	14	C1S, C1R, CFI, CFP, C8B, C8A, C2, VTN, C6, C8G, C7, C9, SERPING1, CFB	29.0571	4.21969e-15
WIKIPATHWAYS	WP558~Complement and coagulation cascades	12	C6, C8G, F9, C7, VWF, C1S, C1R, C9, CFI, SERPING1, CFB, C2	45.9474	5.24854e-15
WIKIPATHWAYS	WP5323~Fatty Acids and Lipoproteins Transport in Hepatocytes	10	VTN, APOM, APOC2, CFI, APOC1, APOA2, SAA1, APOF, SAA2, APOC3	5.82884	0.000286106
WIKIPATHWAYS	WP2328~Allograft rejection	6	C6, C7, C9, C8B, C8A, C2	14.8053	0.000352115
WIKIPATHWAYS	WP272~Blood clotting cascade	4	FGA, F9, VWF, F11	40.378	0.000846213
WIKIPATHWAYS	WP430~Statin inhibition of cholesterol production	4	APOC2, APOC1, APOA2, APOC3	28.6553	0.00213665
WIKIPATHWAYS	WP3601~Lipid particles composition	3	APOC2, APOA2, APOC3	66.6237	0.00493997
WIKIPATHWAYS	WP176~Folate metabolism	4	CRP, FGA, SAA1, SAA2	12.8741	0.0181734
WIKIPATHWAYS	WP5304~Cholesterol metabolism	4	APOC2, APOC1, APOA2, APOC3	12.3377	0.0187927
WIKIPATHWAYS	WP15~Selenium micronutrient network	4	CRP, FGA, SAA1, SAA2	10.3293	0.0285423
WIKIPATHWAYS	WP3941~Oxidative damage response	3	C1S, C1R, C2	16.6559	0.056313

## Sheet: g-Profiler_hsapiens-Fig4D
source	term_name	term_id	highlighted	adjusted_p_value	negative_log10_of_adjusted_p_value	term_size	query_size	intersection_size	effective_domain_size	intersections
GO:MF	complement binding	GO:0001848	TRUE	1.67172E-06	5.77684	26	48	5	20195	C8A,CFB,CFHR1,CFHR2,CRP
GO:MF	signaling receptor binding	GO:0005102	TRUE	2.1462E-05	4.66833	1564	48	17	20195	A2M,APOC3,CRP,FAP,FGA,FGG,FN1,IGHG1,IGHG2,IGHG4,IGHV3-11,LBP,LRG1,SAA1,TTR,VTN,VWF
GO:MF	serine-type endopeptidase activity	GO:0004252	TRUE	9.27081E-05	4.03288	180	48	7	20195	C1R,C1S,CFB,CFI,F9,FAP,HP
GO:MF	lipase inhibitor activity	GO:0055102	TRUE	0.00297639	2.52631	16	48	3	20195	APOC1,APOC2,APOC3
GO:BP	complement activation	GO:0006956	TRUE	5.98E-29	28.2233	134	48	20	21110	A2M,C1QB,C1QC,C1R,C1S,C6,C7,C8A,C8B,C9,CFB,CFHR1,CFHR2,CFI,CFP,IGHG1,IGHG2,IGHG4,IGHV3-11,SERPING1
GO:BP	complement activation, classical pathway	GO:0006958	FALSE	3.50E-22	21.4555	111	48	16	21110	C1QB,C1QC,C1R,C1S,C6,C7,C8A,C8B,C9,CFB,CFI,IGHG1,IGHG2,IGHG4,IGHV3-11,SERPING1
GO:BP	activation of immune response	GO:0002253	FALSE	5.75E-18	17.2403	545	48	21	21110	A2M,C1QB,C1QC,C1R,C1S,C6,C7,C8A,C8B,C9,CFB,CFHR1,CFHR2,CFI,CFP,IGHG1,IGHG2,IGHG4,IGHV3-11,LBP,SERPING1
GO:BP	response to stress	GO:0006950	FALSE	9.92E-14	13.0034	4017	48	36	21110	A2M,APOD,ATP13A2,C1QC,C1R,C1S,C6,C7,C8A,C8B,C9,CFB,CFHR1,CFHR2,CFI,CFP,CRP,F9,FAP,FGA,FGG,FN1,HP,IGHG1,IGHG2,IGHG4,IGHV3-11,LBP,LRG1,PROS1,SAA1,SAA2,SERPINF2,SERPING1,VTN,VWF
GO:BP	regulation of immune response	GO:0050776	FALSE	2.10E-13	12.677	912	48	21	21110	A2M,C1QB,C1QC,C1R,C1S,C6,C7,C8A,C8B,C9,CFB,CFHR1,CFHR2,CFI,CFP,IGHG1,IGHG2,IGHG4,IGHV3-11,LBP,SERPING1
GO:BP	fibrinolysis	GO:0042730	TRUE	2.75E-10	9.56025	27	48	7	21110	FAP,FGA,FGG,PROS1,SERPINF2,SERPING1,VTN
GO:BP	acute-phase response	GO:0006953	TRUE	3.12E-10	9.50635	50	48	8	21110	A2M,CRP,FN1,HP,LBP,SAA1,SAA2,SERPINF2
GO:BP	complement activation, alternative pathway	GO:0006957	FALSE	1.96E-09	8.70836	17	48	6	21110	C7,C8A,C8B,C9,CFB,CFP
GO:BP	response to wounding	GO:0009611	FALSE	5.27E-07	6.2783	576	48	13	21110	APOD,F9,FAP,FGA,FGG,FN1,LRG1,PROS1,SAA1,SERPINF2,SERPING1,VTN,VWF
GO:BP	cytolysis	GO:0019835	TRUE	3.25495E-06	5.48746	24	48	5	21110	C6,C7,C8A,C8B,C9
GO:BP	phagocytosis, recognition	GO:0006910	TRUE	5.77562E-06	5.2384	104	48	7	21110	CFP,CRP,IGHG1,IGHG2,IGHG4,IGHV3-11,LBP
GO:BP	endocytosis	GO:0006897	TRUE	0.000251603	3.59928	798	48	12	21110	APOC1,APOC2,APOC3,CFI,CFP,CRP,IGHG1,IGHG2,IGHG4,IGHV3-11,LBP,VTN
GO:BP	zymogen activation	GO:0031638	TRUE	0.000589984	3.22916	65	48	5	21110	F9,FGA,FGG,HP,SERPINF2
GO:BP	protein-lipid complex remodeling	GO:0034368	TRUE	0.000995583	3.00192	30	48	4	21110	APOC1,APOC2,APOC3,APOM
GO:CC	blood microparticle	GO:0072562	TRUE	4.05E-32	31.3929	137	48	21	22122	A2M,ACTA1,C1QC,C1S,C8A,C9,CFB,CFHR1,FGA,FGG,FN1,HBE1,HP,IGHG1,IGHG2,IGHG4,IGKV3-11,PROS1,SERPINF2,SERPING1,VTN
GO:CC	extracellular exosome	GO:0070062	TRUE	3.78E-18	17.4224	2109	48	31	22122	A2M,ACTA1,APOC3,APOD,C6,C7,C8A,C8B,C9,CFB,CFI,DOCK10,F9,FGA,FGG,FN1,HP,IGHG1,IGHG2,IGHG4,IGKV3-11,LBP,LRG1,PROS1,SAA1,SAA2,SERPINF2,SERPING1,TTR,VTN,VWF
GO:CC	high-density lipoprotein particle	GO:0034364	TRUE	5.24E-11	10.2809	29	48	7	22122	APOC1,APOC2,APOC3,APOC4,APOM,SAA1,SAA2
GO:CC	membrane attack complex	GO:0005579	TRUE	1.97E-10	9.70525	7	48	5	22122	C6,C7,C8A,C8B,C9
GO:CC	collagen-containing extracellular matrix	GO:0062023	TRUE	2.24E-08	7.64902	430	48	12	22122	A2M,APOC3,C1QC,CFP,F9,FGA,FGG,FN1,SERPINF2,SERPING1,VTN,VWF
GO:CC	IgG immunoglobulin complex	GO:0071735	TRUE	2.31985E-05	4.63454	5	48	3	22122	IGHG1,IGHG2,IGHG4
GO:CC	endoplasmic reticulum lumen	GO:0005788	TRUE	0.00115363	2.93793	313	48	7	22122	CFP,F9,FGA,FGG,FN1,SERPING1,VTN
KEGG	Complement and coagulation cascades	KEGG:04610	FALSE	1.80E-37	36.7452	86	29	22	8161	A2M,C1QB,C1QC,C1R,C1S,C6,C7,C8A,C8B,C9,CFB,CFHR1,CFHR2,CFI,F9,FGA,FGG,PROS1,SERPINF2,SERPING1,VTN,VWF
REAC	Complement cascade	REAC:R-HSA-166658	FALSE	7.51E-29	28.1246	111	43	21	10790	C1QC,C1S,C6,C7,C8A,C8B,C9,CFB,CFHR1,CFHR2,CFI,CFP,CRP,IGHG1,IGHG2,IGHG4,IGHV3-11,IGKV3-11,PROS1,SERPING1,VTN
REAC	Innate Immune System	REAC:R-HSA-168249	FALSE	1.45E-15	14.8383	1100	43	28	10790	C1QC,C1S,C6,C7,C8A,C8B,C9,CFB,CFHR1,CFHR2,CFI,CFP,CRP,FGA,FGG,HP,IGHG1,IGHG2,IGHG4,IGHV3-11,IGKV3-11,LBP,LRG1,PROS1,SAA1,SERPING1,TTR,VTN
REAC	Initial triggering of complement	REAC:R-HSA-166663	FALSE	9.00E-11	10.0456	76	43	10	10790	C1QC,C1S,CFB,CFP,CRP,IGHG1,IGHG2,IGHG4,IGHV3-11,IGKV3-11
REAC	Terminal pathway of complement	REAC:R-HSA-166665	FALSE	1.52E-08	7.81711	8	43	5	10790	C6,C7,C8A,C8B,C9
WP	Complement and coagulation cascades	WP:WP558	FALSE	1.12E-19	18.9524	58	37	14	8133	C1QB,C1QC,C1R,C1S,C6,C7,C9,CFB,CFI,F9,PROS1,SERPINF2,SERPING1,VWF
WP	Complement activation	WP:WP545	FALSE	2.90E-19	18.5377	22	37	11	8133	C1QB,C1QC,C1R,C1S,C6,C7,C8A,C8B,C9,CFB,CFP
WP	Oxidative damage response	WP:WP3941	FALSE	0.00374988	2.42598	40	37	4	8133	C1QB,C1QC,C1R,C1S
HPA	skin 2; extracellular matrix[‚â•Low]	HPA:0471431	FALSE	3.64247E-06	5.4386	68	29	6	11006	APOC1,C1QC,C1S,CFI,FN1,SERPING1
HP	Abnormality of complement system	HP:0005339	FALSE	2.25E-19	18.6474	34	27	13	4851	C1QB,C1QC,C1S,C6,C7,C8A,C8B,C9,CFB,CFHR1,CFI,CFP,SERPING1
HP	Complement deficiency	HP:0004431	FALSE	2.00E-15	14.6997	31	27	11	4851	C1QB,C1QC,C6,C7,C8A,C8B,C9,CFB,CFHR1,CFI,SERPING1
