# Supplementary material for: Changes in circulating extracellular vesicle cargo are associated with cognitive decline after major surgery: an observational case–control study
Source: Br J Anaesth. 2024 Oct 18;134(6):1683–95. doi: 10.1016/j.bja.2024.07.040 (PMC12106869; doi:10.1016/j.bja.2024.07.040)
Supplement: Multimedia component 1 [file mmc1.zip › Supplementary file A.xlsx]

## Sheet: Combined group
miRNA
hsa-let-7a-3p
hsa-let-7a-5p
hsa-let-7b-3p
hsa-let-7b-5p
hsa-let-7c-5p
hsa-let-7d-3p
hsa-let-7d-5p
hsa-let-7e-5p
hsa-let-7f-5p
hsa-let-7g-5p
hsa-let-7i-5p
hsa-miR-100-5p
hsa-miR-101-3p
hsa-miR-10392-5p
hsa-miR-103a-3p
hsa-miR-10400-5p
hsa-miR-106a-5p
hsa-miR-106b-3p
hsa-miR-106b-5p
hsa-miR-107
hsa-miR-10a-5p
hsa-miR-10b-5p
hsa-miR-1180-3p
hsa-miR-12121
hsa-miR-12136
hsa-miR-122-5p
hsa-miR-1237-3p
hsa-miR-1237-5p
hsa-miR-1246
hsa-miR-1249-3p
hsa-miR-125a-5p
hsa-miR-125b-5p
hsa-miR-1260a
hsa-miR-1260b
hsa-miR-126-3p
hsa-miR-126-5p
hsa-miR-127-3p
hsa-miR-128-3p
hsa-miR-1289
hsa-miR-1301-3p
hsa-miR-1306-5p
hsa-miR-1307-3p
hsa-miR-1307-5p
hsa-miR-130b-5p
hsa-miR-1323
hsa-miR-132-3p
hsa-miR-133a-3p
hsa-miR-139-3p
hsa-miR-139-5p
hsa-miR-1-3p
hsa-miR-140-3p
hsa-miR-140-5p
hsa-miR-141-3p
hsa-miR-142-3p
hsa-miR-142-5p
hsa-miR-143-3p
hsa-miR-144-3p
hsa-miR-144-5p
hsa-miR-145-5p
hsa-miR-146a-5p
hsa-miR-146b-5p
hsa-miR-148a-3p
hsa-miR-148b-3p
hsa-miR-150-3p
hsa-miR-150-5p
hsa-miR-151a-3p
hsa-miR-151a-5p
hsa-miR-151b
hsa-miR-152-3p
hsa-miR-155-5p
hsa-miR-15a-5p
hsa-miR-15b-3p
hsa-miR-15b-5p
hsa-miR-16-2-3p
hsa-miR-16-5p
hsa-miR-17-5p
hsa-miR-181a-2-3p
hsa-miR-181a-5p
hsa-miR-181b-5p
hsa-miR-182-3p
hsa-miR-182-5p
hsa-miR-183-5p
hsa-miR-184
hsa-miR-185-5p
hsa-miR-186-5p
hsa-miR-18a-3p
hsa-miR-18a-5p
hsa-miR-1908-5p
hsa-miR-191-5p
hsa-miR-192-5p
hsa-miR-193a-5p
hsa-miR-193b-3p
hsa-miR-193b-5p
hsa-miR-194-5p
hsa-miR-197-3p
hsa-miR-199a-3p
hsa-miR-199a-5p
hsa-miR-199b-3p
hsa-miR-19b-3p
hsa-miR-200a-3p
hsa-miR-200b-3p
hsa-miR-200c-3p
hsa-miR-203a-3p
hsa-miR-204-5p
hsa-miR-205-5p
hsa-miR-20a-5p
hsa-miR-20b-5p
hsa-miR-2110
hsa-miR-214-3p
hsa-miR-21-5p
hsa-miR-221-3p
hsa-miR-222-3p
hsa-miR-223-3p
hsa-miR-223-5p
hsa-miR-22-3p
hsa-miR-224-5p
hsa-miR-22-5p
hsa-miR-23a-3p
hsa-miR-23a-5p
hsa-miR-23b-3p
hsa-miR-24-2-5p
hsa-miR-24-3p
hsa-miR-25-3p
hsa-miR-26a-5p
hsa-miR-26b-3p
hsa-miR-26b-5p
hsa-miR-27a-3p
hsa-miR-27b-3p
hsa-miR-28-3p
hsa-miR-28-5p
hsa-miR-29a-3p
hsa-miR-29b-3p
hsa-miR-29c-3p
hsa-miR-30a-3p
hsa-miR-30a-5p
hsa-miR-30b-5p
hsa-miR-30c-5p
hsa-miR-30d-5p
hsa-miR-30e-3p
hsa-miR-30e-5p
hsa-miR-3173-5p
hsa-miR-3178
hsa-miR-3180-3p
hsa-miR-3196
hsa-miR-320a-3p
hsa-miR-320b
hsa-miR-320c
hsa-miR-320d
hsa-miR-320e
hsa-miR-323a-3p
hsa-miR-323b-3p
hsa-miR-324-5p
hsa-miR-326
hsa-miR-328-3p
hsa-miR-329-3p
hsa-miR-330-3p
hsa-miR-331-5p
hsa-miR-335-3p
hsa-miR-335-5p
hsa-miR-338-5p
hsa-miR-339-3p
hsa-miR-339-5p
hsa-miR-340-3p
hsa-miR-340-5p
hsa-miR-342-3p
hsa-miR-342-5p
hsa-miR-3613-5p
hsa-miR-361-3p
hsa-miR-3615
hsa-miR-361-5p
hsa-miR-3616-3p
hsa-miR-363-3p
hsa-miR-3663-3p
hsa-miR-369-3p
hsa-miR-374a-3p
hsa-miR-374a-5p
hsa-miR-374b-5p
hsa-miR-378a-3p
hsa-miR-378c
hsa-miR-378d
hsa-miR-378e
hsa-miR-3960
hsa-miR-409-3p
hsa-miR-423-3p
hsa-miR-423-5p
hsa-miR-424-3p
hsa-miR-425-3p
hsa-miR-425-5p
hsa-miR-4286
hsa-miR-4306
hsa-miR-432-5p
hsa-miR-433-3p
hsa-miR-4433b-3p
hsa-miR-4433b-5p
hsa-miR-4443
hsa-miR-4446-3p
hsa-miR-4466
hsa-miR-4488
hsa-miR-4492
hsa-miR-4508
hsa-miR-451a
hsa-miR-4525
hsa-miR-454-3p
hsa-miR-4656
hsa-miR-4673
hsa-miR-4689
hsa-miR-4706
hsa-miR-4732-3p
hsa-miR-4787-5p
hsa-miR-483-3p
hsa-miR-483-5p
hsa-miR-484
hsa-miR-485-3p
hsa-miR-486-3p
hsa-miR-486-5p
hsa-miR-487b-3p
hsa-miR-493-5p
hsa-miR-495-3p
hsa-miR-500a-3p
hsa-miR-501-3p
hsa-miR-502-3p
hsa-miR-505-3p
hsa-miR-5100
hsa-miR-532-3p
hsa-miR-532-5p
hsa-miR-542-3p
hsa-miR-543
hsa-miR-548j-5p
hsa-miR-5588-5p
hsa-miR-574-3p
hsa-miR-574-5p
hsa-miR-5787
hsa-miR-584-5p
hsa-miR-598-3p
hsa-miR-625-3p
hsa-miR-628-3p
hsa-miR-629-5p
hsa-miR-6511b-3p
hsa-miR-652-3p
hsa-miR-654-3p
hsa-miR-660-5p
hsa-miR-664a-3p
hsa-miR-664a-5p
hsa-miR-6717-5p
hsa-miR-6720-3p
hsa-miR-6730-5p
hsa-miR-6734-5p
hsa-miR-6760-3p
hsa-miR-6787-5p
hsa-miR-6790-5p
hsa-miR-6802-5p
hsa-miR-6803-3p
hsa-miR-6816-5p
hsa-miR-6819-5p
hsa-miR-744-5p
hsa-miR-7-5p
hsa-miR-766-3p
hsa-miR-769-5p
hsa-miR-7705
hsa-miR-7845-5p
hsa-miR-8069
hsa-miR-8074
hsa-miR-874-3p
hsa-miR-877-5p
hsa-miR-885-5p
hsa-miR-92a-3p
hsa-miR-92b-3p
hsa-miR-93-5p
hsa-miR-942-5p
hsa-miR-95-3p
hsa-miR-9-5p
hsa-miR-98-5p
hsa-miR-9901
hsa-miR-9985
hsa-miR-99a-5p
hsa-miR-99b-3p
hsa-miR-99b-5p

## Sheet: Good group
miRNA
hsa-let-7a-3p
hsa-let-7a-5p
hsa-let-7b-3p
hsa-let-7b-5p
hsa-let-7c-5p
hsa-let-7d-3p
hsa-let-7d-5p
hsa-let-7e-5p
hsa-let-7f-5p
hsa-let-7g-5p
hsa-let-7i-5p
hsa-miR-100-5p
hsa-miR-101-3p
hsa-miR-103a-3p
hsa-miR-10400-5p
hsa-miR-106a-5p
hsa-miR-106b-3p
hsa-miR-106b-5p
hsa-miR-107
hsa-miR-10a-5p
hsa-miR-10b-5p
hsa-miR-1180-3p
hsa-miR-12121
hsa-miR-12136
hsa-miR-122-3p
hsa-miR-122-5p
hsa-miR-1237-3p
hsa-miR-1237-5p
hsa-miR-1246
hsa-miR-1249-3p
hsa-miR-125a-5p
hsa-miR-125b-5p
hsa-miR-1260a
hsa-miR-1260b
hsa-miR-126-3p
hsa-miR-126-5p
hsa-miR-127-3p
hsa-miR-128-3p
hsa-miR-1301-3p
hsa-miR-1306-5p
hsa-miR-1307-3p
hsa-miR-1307-5p
hsa-miR-130b-5p
hsa-miR-1323
hsa-miR-132-3p
hsa-miR-133a-3p
hsa-miR-139-3p
hsa-miR-139-5p
hsa-miR-1-3p
hsa-miR-140-3p
hsa-miR-140-5p
hsa-miR-141-3p
hsa-miR-142-3p
hsa-miR-142-5p
hsa-miR-143-3p
hsa-miR-144-3p
hsa-miR-144-5p
hsa-miR-146a-5p
hsa-miR-146b-5p
hsa-miR-148a-3p
hsa-miR-148b-3p
hsa-miR-150-3p
hsa-miR-150-5p
hsa-miR-151a-3p
hsa-miR-151a-5p
hsa-miR-151b
hsa-miR-152-3p
hsa-miR-155-5p
hsa-miR-15a-5p
hsa-miR-15b-3p
hsa-miR-15b-5p
hsa-miR-16-2-3p
hsa-miR-16-5p
hsa-miR-17-5p
hsa-miR-181a-2-3p
hsa-miR-181a-5p
hsa-miR-181b-5p
hsa-miR-181c-3p
hsa-miR-182-3p
hsa-miR-182-5p
hsa-miR-183-5p
hsa-miR-184
hsa-miR-185-5p
hsa-miR-186-5p
hsa-miR-18a-3p
hsa-miR-18a-5p
hsa-miR-1908-5p
hsa-miR-1915-3p
hsa-miR-191-5p
hsa-miR-192-5p
hsa-miR-193a-5p
hsa-miR-193b-3p
hsa-miR-193b-5p
hsa-miR-194-5p
hsa-miR-195-5p
hsa-miR-197-3p
hsa-miR-199a-3p
hsa-miR-199a-5p
hsa-miR-199b-3p
hsa-miR-19b-3p
hsa-miR-200a-3p
hsa-miR-200b-3p
hsa-miR-200c-3p
hsa-miR-203a-3p
hsa-miR-204-5p
hsa-miR-205-5p
hsa-miR-20a-5p
hsa-miR-20b-5p
hsa-miR-2110
hsa-miR-214-3p
hsa-miR-21-5p
hsa-miR-221-3p
hsa-miR-221-5p
hsa-miR-222-3p
hsa-miR-223-3p
hsa-miR-223-5p
hsa-miR-22-3p
hsa-miR-224-5p
hsa-miR-22-5p
hsa-miR-23a-3p
hsa-miR-23a-5p
hsa-miR-23b-3p
hsa-miR-24-2-5p
hsa-miR-24-3p
hsa-miR-25-3p
hsa-miR-26a-5p
hsa-miR-26b-3p
hsa-miR-26b-5p
hsa-miR-27a-3p
hsa-miR-27b-3p
hsa-miR-28-3p
hsa-miR-28-5p
hsa-miR-2861
hsa-miR-29a-3p
hsa-miR-29b-1-5p
hsa-miR-29b-3p
hsa-miR-29c-3p
hsa-miR-30a-3p
hsa-miR-30a-5p
hsa-miR-30b-5p
hsa-miR-30c-5p
hsa-miR-30d-5p
hsa-miR-30e-3p
hsa-miR-30e-5p
hsa-miR-3173-5p
hsa-miR-3178
hsa-miR-3193
hsa-miR-320a-3p
hsa-miR-320b
hsa-miR-320c
hsa-miR-320d
hsa-miR-320e
hsa-miR-323a-3p
hsa-miR-323b-3p
hsa-miR-324-5p
hsa-miR-326
hsa-miR-328-3p
hsa-miR-329-3p
hsa-miR-330-3p
hsa-miR-331-3p
hsa-miR-331-5p
hsa-miR-335-3p
hsa-miR-335-5p
hsa-miR-338-5p
hsa-miR-339-3p
hsa-miR-339-5p
hsa-miR-340-3p
hsa-miR-340-5p
hsa-miR-342-3p
hsa-miR-342-5p
hsa-miR-345-5p
hsa-miR-3613-5p
hsa-miR-361-3p
hsa-miR-3615
hsa-miR-361-5p
hsa-miR-3616-3p
hsa-miR-363-3p
hsa-miR-3663-3p
hsa-miR-369-3p
hsa-miR-374a-5p
hsa-miR-374b-5p
hsa-miR-378a-3p
hsa-miR-378c
hsa-miR-378d
hsa-miR-378e
hsa-miR-3960
hsa-miR-409-3p
hsa-miR-411-5p
hsa-miR-423-3p
hsa-miR-423-5p
hsa-miR-424-3p
hsa-miR-425-3p
hsa-miR-425-5p
hsa-miR-4286
hsa-miR-432-5p
hsa-miR-4433b-3p
hsa-miR-4433b-5p
hsa-miR-4443
hsa-miR-4446-3p
hsa-miR-4466
hsa-miR-4488
hsa-miR-4508
hsa-miR-451a
hsa-miR-4525
hsa-miR-454-3p
hsa-miR-4656
hsa-miR-4673
hsa-miR-4687-5p
hsa-miR-4689
hsa-miR-4706
hsa-miR-4732-3p
hsa-miR-4763-5p
hsa-miR-4787-5p
hsa-miR-483-3p
hsa-miR-483-5p
hsa-miR-484
hsa-miR-485-3p
hsa-miR-486-3p
hsa-miR-486-5p
hsa-miR-487b-3p
hsa-miR-493-5p
hsa-miR-495-3p
hsa-miR-500a-3p
hsa-miR-501-3p
hsa-miR-502-3p
hsa-miR-505-3p
hsa-miR-505-5p
hsa-miR-532-3p
hsa-miR-532-5p
hsa-miR-542-3p
hsa-miR-543
hsa-miR-548j-5p
hsa-miR-5588-5p
hsa-miR-574-3p
hsa-miR-574-5p
hsa-miR-5787
hsa-miR-584-5p
hsa-miR-625-3p
hsa-miR-628-3p
hsa-miR-629-5p
hsa-miR-638
hsa-miR-6511a-5p
hsa-miR-6511b-5p
hsa-miR-652-3p
hsa-miR-654-3p
hsa-miR-660-5p
hsa-miR-664a-3p
hsa-miR-6717-5p
hsa-miR-6720-3p
hsa-miR-6730-5p
hsa-miR-6734-5p
hsa-miR-6735-5p
hsa-miR-6760-3p
hsa-miR-6790-5p
hsa-miR-6802-5p
hsa-miR-6803-3p
hsa-miR-6816-5p
hsa-miR-6819-5p
hsa-miR-744-5p
hsa-miR-7-5p
hsa-miR-766-3p
hsa-miR-769-5p
hsa-miR-7705
hsa-miR-7845-5p
hsa-miR-8069
hsa-miR-8074
hsa-miR-885-5p
hsa-miR-92a-3p
hsa-miR-92b-3p
hsa-miR-935
hsa-miR-93-5p
hsa-miR-942-5p
hsa-miR-95-3p
hsa-miR-98-5p
hsa-miR-9901
hsa-miR-9985
hsa-miR-99a-5p
hsa-miR-99b-3p
hsa-miR-99b-5p

## Sheet: Poor group
miRNA
hsa-let-7a-3p
hsa-let-7a-5p
hsa-let-7b-3p
hsa-let-7b-5p
hsa-let-7c-5p
hsa-let-7d-3p
hsa-let-7d-5p
hsa-let-7e-5p
hsa-let-7f-5p
hsa-let-7g-5p
hsa-let-7i-5p
hsa-miR-100-5p
hsa-miR-101-3p
hsa-miR-10392-5p
hsa-miR-103a-3p
hsa-miR-10400-5p
hsa-miR-106a-5p
hsa-miR-106b-3p
hsa-miR-106b-5p
hsa-miR-107
hsa-miR-10a-5p
hsa-miR-10b-5p
hsa-miR-1180-3p
hsa-miR-12121
hsa-miR-12136
hsa-miR-122-5p
hsa-miR-1237-3p
hsa-miR-1237-5p
hsa-miR-1246
hsa-miR-1249-3p
hsa-miR-125a-3p
hsa-miR-125a-5p
hsa-miR-125b-5p
hsa-miR-1260a
hsa-miR-1260b
hsa-miR-126-3p
hsa-miR-126-5p
hsa-miR-127-3p
hsa-miR-128-3p
hsa-miR-1289
hsa-miR-1301-3p
hsa-miR-1306-5p
hsa-miR-1307-3p
hsa-miR-130b-5p
hsa-miR-1323
hsa-miR-132-3p
hsa-miR-133a-3p
hsa-miR-134-5p
hsa-miR-139-3p
hsa-miR-139-5p
hsa-miR-1-3p
hsa-miR-140-3p
hsa-miR-140-5p
hsa-miR-141-3p
hsa-miR-142-3p
hsa-miR-142-5p
hsa-miR-143-3p
hsa-miR-144-3p
hsa-miR-144-5p
hsa-miR-145-5p
hsa-miR-146a-5p
hsa-miR-146b-5p
hsa-miR-148a-3p
hsa-miR-148b-3p
hsa-miR-150-3p
hsa-miR-150-5p
hsa-miR-151a-3p
hsa-miR-151a-5p
hsa-miR-151b
hsa-miR-152-3p
hsa-miR-155-5p
hsa-miR-15a-5p
hsa-miR-15b-3p
hsa-miR-15b-5p
hsa-miR-16-2-3p
hsa-miR-16-5p
hsa-miR-17-5p
hsa-miR-181a-2-3p
hsa-miR-181a-5p
hsa-miR-181b-5p
hsa-miR-182-3p
hsa-miR-182-5p
hsa-miR-183-5p
hsa-miR-184
hsa-miR-185-5p
hsa-miR-186-5p
hsa-miR-18a-3p
hsa-miR-18a-5p
hsa-miR-1908-5p
hsa-miR-191-5p
hsa-miR-192-5p
hsa-miR-193a-5p
hsa-miR-193b-3p
hsa-miR-193b-5p
hsa-miR-194-5p
hsa-miR-197-3p
hsa-miR-199a-3p
hsa-miR-199a-5p
hsa-miR-199b-3p
hsa-miR-19a-3p
hsa-miR-19b-3p
hsa-miR-200a-3p
hsa-miR-200b-3p
hsa-miR-200c-3p
hsa-miR-203a-3p
hsa-miR-204-5p
hsa-miR-20a-5p
hsa-miR-20b-5p
hsa-miR-2110
hsa-miR-214-3p
hsa-miR-21-5p
hsa-miR-221-3p
hsa-miR-222-3p
hsa-miR-223-3p
hsa-miR-223-5p
hsa-miR-22-3p
hsa-miR-224-5p
hsa-miR-22-5p
hsa-miR-23a-3p
hsa-miR-23a-5p
hsa-miR-23b-3p
hsa-miR-24-2-5p
hsa-miR-24-3p
hsa-miR-25-3p
hsa-miR-26a-5p
hsa-miR-26b-3p
hsa-miR-26b-5p
hsa-miR-27a-3p
hsa-miR-27b-3p
hsa-miR-28-3p
hsa-miR-28-5p
hsa-miR-29a-3p
hsa-miR-29b-3p
hsa-miR-29c-3p
hsa-miR-30a-3p
hsa-miR-30a-5p
hsa-miR-30b-5p
hsa-miR-30c-5p
hsa-miR-30d-5p
hsa-miR-30e-3p
hsa-miR-30e-5p
hsa-miR-3173-5p
hsa-miR-3178
hsa-miR-3180-3p
hsa-miR-3187-5p
hsa-miR-3196
hsa-miR-320a-3p
hsa-miR-320b
hsa-miR-320c
hsa-miR-320d
hsa-miR-320e
hsa-miR-323a-3p
hsa-miR-323b-3p
hsa-miR-324-3p
hsa-miR-326
hsa-miR-328-3p
hsa-miR-329-3p
hsa-miR-330-3p
hsa-miR-335-3p
hsa-miR-335-5p
hsa-miR-338-5p
hsa-miR-339-3p
hsa-miR-339-5p
hsa-miR-340-3p
hsa-miR-340-5p
hsa-miR-342-3p
hsa-miR-342-5p
hsa-miR-3605-3p
hsa-miR-3613-5p
hsa-miR-361-3p
hsa-miR-3615
hsa-miR-361-5p
hsa-miR-3616-3p
hsa-miR-363-3p
hsa-miR-3663-3p
hsa-miR-369-3p
hsa-miR-374a-3p
hsa-miR-374a-5p
hsa-miR-374b-5p
hsa-miR-378a-3p
hsa-miR-378c
hsa-miR-378d
hsa-miR-378e
hsa-miR-379-5p
hsa-miR-409-3p
hsa-miR-421
hsa-miR-423-3p
hsa-miR-423-5p
hsa-miR-424-3p
hsa-miR-425-3p
hsa-miR-425-5p
hsa-miR-4286
hsa-miR-4306
hsa-miR-431-5p
hsa-miR-432-5p
hsa-miR-433-3p
hsa-miR-4433b-3p
hsa-miR-4433b-5p
hsa-miR-4443
hsa-miR-4446-3p
hsa-miR-4454
hsa-miR-4466
hsa-miR-4492
hsa-miR-4508
hsa-miR-450b-5p
hsa-miR-451a
hsa-miR-4525
hsa-miR-454-3p
hsa-miR-4656
hsa-miR-4664-3p
hsa-miR-4673
hsa-miR-4689
hsa-miR-4706
hsa-miR-4732-3p
hsa-miR-4754
hsa-miR-4787-5p
hsa-miR-483-3p
hsa-miR-483-5p
hsa-miR-484
hsa-miR-485-3p
hsa-miR-486-3p
hsa-miR-486-5p
hsa-miR-487b-3p
hsa-miR-493-5p
hsa-miR-494-3p
hsa-miR-495-3p
hsa-miR-500a-3p
hsa-miR-501-3p
hsa-miR-502-3p
hsa-miR-503-5p
hsa-miR-505-3p
hsa-miR-5100
hsa-miR-5193
hsa-miR-532-3p
hsa-miR-532-5p
hsa-miR-542-3p
hsa-miR-543
hsa-miR-548j-5p
hsa-miR-5588-5p
hsa-miR-574-3p
hsa-miR-574-5p
hsa-miR-584-5p
hsa-miR-589-5p
hsa-miR-598-3p
hsa-miR-6126
hsa-miR-625-3p
hsa-miR-628-3p
hsa-miR-629-5p
hsa-miR-6511b-3p
hsa-miR-652-3p
hsa-miR-654-3p
hsa-miR-660-5p
hsa-miR-664a-3p
hsa-miR-664a-5p
hsa-miR-671-3p
hsa-miR-6717-5p
hsa-miR-6720-3p
hsa-miR-6730-5p
hsa-miR-6760-3p
hsa-miR-6777-5p
hsa-miR-6787-5p
hsa-miR-6790-5p
hsa-miR-6796-3p
hsa-miR-6802-5p
hsa-miR-6803-3p
hsa-miR-6819-5p
hsa-miR-6842-3p
hsa-miR-6852-5p
hsa-miR-7110-3p
hsa-miR-744-5p
hsa-miR-7-5p
hsa-miR-761
hsa-miR-766-3p
hsa-miR-7705
hsa-miR-7845-5p
hsa-miR-7977
hsa-miR-8069
hsa-miR-8074
hsa-miR-874-3p
hsa-miR-877-5p
hsa-miR-885-5p
hsa-miR-92a-3p
hsa-miR-92b-3p
hsa-miR-93-3p
hsa-miR-93-5p
hsa-miR-942-5p
hsa-miR-95-3p
hsa-miR-9-5p
hsa-miR-98-5p
hsa-miR-9901
hsa-miR-9985
hsa-miR-99a-5p
hsa-miR-99b-3p
hsa-miR-99b-5p
